# Supplementary material for: Comparative ribosome profiling uncovers a dominant role for translational control in Toxoplasma gondii
Source: BMC Genomics. 2017 Dec 11;18:961. doi: 10.1186/s12864-017-4362-6 (PMC5725899; doi:10.1186/s12864-017-4362-6)
Supplement: Supplementary file 2 — Dataset. A) Average DESeq2 normalized RNA-seq and Ribo-seq read counts for all the transcripts tested for differential expression and ribosome occupancy. B) Genes exhibiting low ribosome occupancy but above background mRNA abundance. C) Genes exhibiting low mRNA abundance but above background ribosome occupancy. D) Genes that are differentially regulated both at the level of mRNA abundance and ribosome occupancy (RNA + RIBO). E) Genes that are differentially regulated only at the level of mRNA abundance (RNA-Only). F) Genes that are differentially regulated only at the level of ribosome occupancy (RIBO-Only). G) Genes that exhibit significant differences in translation efficiency between in intercellular and extracellular parasites. (XLS 4356 kb) [file 12864_2017_4362_MOESM2_ESM.xls]

## Sheet: S2A
id	Product description	AverageRIBO_Int	AverageRNA_Int	AverageRIBO_Ext	AverageRNA_Ext	log2FoldChangeRIBO	log2FoldChangeRNA	padjRIBO	padjRNA	AverageNRC_RIBO	AverageNRC_RNA
TGGT1_233460	SAG-related sequence SRS29B	49848.5	28302.7	75531.7	30519.2	-0.599534	-0.108774	0.00028847	0.742422	62690.1	29410.9		All genes expressed in intracellular and extracellular parasites
TGGT1_270250	dense granule protein GRA1	45000.3	19570.8	133303	26169.7	-1.5667	-0.419193	4.79468e-28	0.00953976	89151.4	22870.3		TE = Translational effeciency
TGGT1_235420	hypothetical protein	1144.7	16318.8	1313.48	17901.3	-0.198428	-0.133535	0.94327	0.93236	1229.09	17110.1		NRC = Normalized read count (Variance stabilized read counts)
TGGT1_227620	dense granule protein GRA2	35073.6	12166.8	92982.3	19732.8	-1.40657	-0.697641	2.05205e-22	3.48e-06	64027.9	15949.8		Ribo_Int = Ribo-seq read counts in intracellular parasites
TGGT1_288650	dense granule protein GRA12	38782.3	12472.3	73853.6	16325.9	-0.92927	-0.388438	8.8211e-10	0.0225342	56317.9	14399.1		Ribo_Ext = Ribo-seq read counts in exttracellular parasites
TGGT1_233810	Sel1 repeat-containing protein	1959.42	18560.1	2505.23	6838.68	-0.354514	1.44041	0.124433	1.52e-23	2232.32	12699.4		RNA_Int = RNA-seq read counts in intracellular parasites
TGGT1_234900	PHD-finger domain-containing protein	879.058	10251.3	1437.35	14502	-0.709378	-0.500438	9.17752e-06	0.00210432	1158.2	12376.7		RNA_Ext = RNA-seq read counts in extracellular parasites
TGGT1_201780	microneme protein MIC2	15361.7	9391.79	47200.3	14586.2	-1.61945	-0.63513	3.09132e-29	4e-05	31281	11989
TGGT1_203310	dense granule protein GRA7	30263	8171.43	95571.5	14799.5	-1.65903	-0.856885	3.09348e-31	4e-09	62917.2	11485.4
TGGT1_215910	hypothetical protein	3727.28	7405.08	7247.5	13602.8	-0.959363	-0.877321	1.11151e-09	5.1e-09	5487.39	10504
TGGT1_286450	dense granule protein GRA5	27697.6	10191.9	42243.3	9645.74	-0.608961	0.0794636	0.00063109	0.867501	34970.4	9918.83
TGGT1_271050	SAG-related sequence SRS34A	30642.4	10020	40718.2	8785.5	-0.410143	0.189691	0.0247793	0.415684	35680.3	9402.77
TGGT1_230000	hypothetical protein	570.277	9487.25	479.92	7870.59	0.248871	0.269518	0.294346	0.198972	525.099	8678.92
TGGT1_275440	dense granule protein GRA6	25270	7710.57	44198.3	9548.14	-0.806564	-0.308381	1.43593e-07	0.0960895	34734.1	8629.35
TGGT1_280660	HECT-domain (ubiquitin-transferase) domain-containing protein	2327.15	5864.55	3338.21	11237.3	-0.520507	-0.938208	0.00195325	9.58e-10	2832.68	8550.94
TGGT1_202490	AP2 domain transcription factor AP2VIIa-7	464.731	8510.15	430.081	7460.06	0.111788	0.189997	0.643347	0.478046	447.406	7985.11
TGGT1_286270	hypothetical protein	393.135	5370.71	508.199	10060.9	-0.37037	-0.90557	0.0758162	1.03e-07	450.667	7715.79
TGGT1_269180	MIF4G domain-containing protein	2628.11	5936.45	2452.27	9137.54	0.0999087	-0.622206	0.456149	0.000102759	2540.19	7537
TGGT1_250800	AP2 domain transcription factor AP2XII-8	1198.51	5046.45	1955.8	9984.56	-0.706512	-0.98443	0.000369788	8.62e-08	1577.16	7515.51
TGGT1_318290	hypothetical protein	10536.6	7623.77	53249.9	6993.54	-2.33736	0.124481	5.56317e-06	0.988013	31893.3	7308.66
TGGT1_227280	dense granule protein GRA3	31132.6	7855.11	36103.8	6446.25	-0.213724	0.285171	0.516145	0.201704	33618.2	7150.68
TGGT1_233480	SAG-related sequence SRS29C	23522.9	6715.45	27653.1	6667.72	-0.233373	0.0102901	0.375042	1	25588	6691.58
TGGT1_215950	hypothetical protein	1146.15	4545.21	1991.45	8663.83	-0.797023	-0.930658	3.19456e-06	3.21e-09	1568.8	6604.52
TGGT1_281440	hypothetical protein	1415.02	4574.13	1747.66	8558.18	-0.304596	-0.903807	0.292408	1.18e-08	1581.34	6566.15
TGGT1_258540	phosphoglycerate mutase family protein	1829.87	4731.76	2870.43	8362.61	-0.64953	-0.821576	0.00150706	3.82e-06	2350.15	6547.19
TGGT1_284180	hypothetical protein	898.833	4588.91	1115.9	8447.4	-0.312078	-0.880357	0.216187	2.82e-08	1007.36	6518.15
TGGT1_306000	AP2 domain transcription factor AP2IX-8	2103.91	4259.07	3327.02	8677.6	-0.661161	-1.02676	0.000127292	3.72e-11	2715.47	6468.34
TGGT1_214840	AP2 domain transcription factor AP2X-7	6221.35	4993.22	9105.6	7438.65	-0.549526	-0.575072	0.00121676	0.00044657	7663.48	6215.93
TGGT1_293260	ATPase/histidine kinase/DNA gyrase B/HSP90 domain-containing protein	523.748	4282.33	1055.19	8033.32	-1.01056	-0.9076	5.19009e-07	4.66e-07	789.467	6157.82
TGGT1_208030	microneme protein MIC4	13749.2	4880.52	36262.4	7345.12	-1.39912	-0.589751	2.7257e-21	0.000106208	25005.8	6112.82
TGGT1_291180	hypothetical protein	3081.95	4478.96	4570.58	7624.14	-0.56853	-0.767411	0.00144835	9.46e-07	3826.27	6051.55
TGGT1_309120	ribosomal protein RPL4	5427.16	5673.63	4363.43	6412.65	0.314735	-0.176647	0.0758061	0.527313	4895.29	6043.14
TGGT1_262400	lipase	1420.04	3665.12	3935.7	8396.25	-1.47069	-1.19588	4.11037e-20	4.09e-15	2677.87	6030.69
TGGT1_255260	apical membrane antigen AMA1	12403.1	4438.47	24259.4	7194.53	-0.967847	-0.69684	4.13245e-10	5.03e-06	18331.2	5816.5
TGGT1_243460	hypothetical protein	2923.66	5063.52	6264.86	6350.99	-1.09951	-0.326841	5.39607e-11	0.0973273	4594.26	5707.25
TGGT1_206510	toxolysin TLN4	4391.67	3668.64	9994.04	7717.86	-1.1863	-1.07295	1.82116e-14	1.24e-12	7192.86	5693.25
TGGT1_277080	microneme protein MIC5	13132.2	4257.75	33552.5	7074.87	-1.35331	-0.732612	4.11037e-20	1.47e-06	23342.4	5666.31
TGGT1_288380	heat shock protein HSP90	2645.29	5353.58	3434.71	5907.7	-0.376765	-0.142093	0.147136	0.649954	3040	5630.64
TGGT1_319560	microneme protein MIC3	11887.2	5001.38	23296.5	6126.77	-0.970708	-0.2928	4.79293e-10	0.113693	17591.8	5564.08
TGGT1_311720	chaperonin protein BiP	15353.8	6371.21	13018.1	4587.65	0.238078	0.473811	0.163494	0.0100787	14185.9	5479.43
TGGT1_289690	glyceraldehyde-3-phosphate dehydrogenase GAPDH1	20343.2	5941.68	30196.5	4996.63	-0.569831	0.249916	0.000804837	0.237063	25269.8	5469.16
TGGT1_268370	non-specific serine/threonine protein kinase	2232.89	3601.57	3143.98	7223.1	-0.49368	-1.00399	0.0164411	1.01e-10	2688.44	5412.33
TGGT1_229630	eIF2 kinase IF2K-A (incomplete catalytic triad)	1269.32	3954.87	1813.76	6807.01	-0.514925	-0.783391	0.00671286	1.23e-06	1541.54	5380.94
TGGT1_291890	microneme protein MIC1	8286.51	4138.88	11594.4	6565.15	-0.484594	-0.665587	0.00789205	2.6e-05	9940.46	5352.01
TGGT1_311230	hypothetical protein	3280.59	3946.25	5292.5	6586.6	-0.689992	-0.73905	6.17581e-05	2.48e-06	4286.55	5266.43
TGGT1_209030	actin ACT1	16129.4	5936.88	20158	4497.11	-0.321658	0.400708	0.139747	0.0172252	18143.7	5216.99
TGGT1_250690	zinc finger (CCCH type) motif-containing protein	1858.56	3799.64	2398.08	6353.94	-0.367693	-0.741787	0.226234	4.82e-06	2128.32	5076.79
TGGT1_295710	HECT-domain (ubiquitin-transferase) domain-containing protein	3584.72	3807.49	4272.45	6125.36	-0.253205	-0.685952	0.300603	2.23e-05	3928.59	4966.43
TGGT1_250710	microneme protein MIC10	6253.77	3299.32	14487.1	6506.79	-1.21197	-0.979778	4.01196e-15	7.28e-11	10370.4	4903.06
TGGT1_215980	hypothetical protein	15236.8	4320.7	26188.2	5428.96	-0.781357	-0.32941	3.08194e-05	0.127993	20712.5	4874.83
TGGT1_304955	serine/threonine specific protein phosphatase	2763.71	3907.48	3555.38	5790.55	-0.363395	-0.56746	0.11222	0.000842895	3159.54	4849.02
TGGT1_214940	MIC2-associated protein M2AP	7907.32	3229.72	22156.1	6371.94	-1.48644	-0.980325	5.61101e-23	3.67e-11	15031.7	4800.83
TGGT1_226960	phosphofructokinase PFKII	12254.1	5148.24	13363.4	4402.37	-0.125032	0.2258	0.818506	0.274441	12808.7	4775.31
TGGT1_217680	hypothetical protein	5311.46	3535.62	10314.4	6009.35	-0.957481	-0.765245	3.24036e-09	9.99e-07	7812.94	4772.49
TGGT1_216430	TBC domain-containing protein	1506	3155.36	545.406	6368.12	1.46532	-1.01306	1.04787e-09	6.75e-05	1025.7	4761.74
TGGT1_253750	PLU-1 family protein	3013.02	4271.24	3682.45	5190.12	-0.289454	-0.281115	0.26261	0.158914	3347.74	4730.68
TGGT1_297745	hypothetical protein	1684.14	4304.1	1044.26	4898.93	0.689526	-0.186756	6.28448e-06	0.458334	1364.2	4601.52
TGGT1_273760	heat shock protein HSP70	10844.2	4586.61	10174	4535.22	0.0920361	0.0162538	0.659007	1	10509.1	4560.92
TGGT1_218310	microneme protein MIC14	470.142	3954.64	616.703	5136.44	-0.391477	-0.377221	0.129362	0.0558947	543.423	4545.54
TGGT1_292020	GCC2 and GCC3 domain-containing protein	3573.81	3853.55	6674.4	5232.26	-0.901177	-0.441247	3.51021e-08	0.0128821	5124.1	4542.9
TGGT1_310780	dense granule protein GRA4	14664.9	4385.82	29027	4697.6	-0.985026	-0.0990768	1.46358e-10	0.773155	21846	4541.71
TGGT1_254940	MIF4G domain-containing protein	3382.52	3980.45	3442.24	5047.66	-0.0252508	-0.342683	0.980012	0.0793629	3412.38	4514.05
TGGT1_219540	cytosolic tRNA-Ala synthetase	3865.65	4713.71	3063.3	4221.51	0.335626	0.159105	0.068742	0.609588	3464.48	4467.61
TGGT1_313910	RNA recognition motif 2 protein	2773.78	3350.38	5884.42	5578.24	-1.08505	-0.735487	1.17936e-11	3.72e-06	4329.1	4464.31
TGGT1_289050	putative FIKK kinase	964.139	2474.36	2305.93	6324.78	-1.25804	-1.35396	5.45782e-07	8.86e-09	1635.04	4399.57
TGGT1_320050	ribosomal protein RPL5	5439.99	4773.17	3613.33	3999.45	0.590272	0.255147	8.18682e-05	0.250249	4526.66	4386.31
TGGT1_209000	HECT-domain (ubiquitin-transferase) domain-containing protein	1327.41	3070.32	2224.86	5632.94	-0.745104	-0.875499	0.000341246	8.07e-08	1776.13	4351.63
TGGT1_280380	poly(ADP-ribose) glycohydrolase	5329.11	3105.23	10459.4	5533.7	-0.972835	-0.833543	6.95628e-10	9.58e-08	7894.26	4319.47
TGGT1_316400B	alpha tubulin TUBA1	10567.6	5665.05	11062	2870.89	-0.0659574	0.98059	0.980012	4.91e-11	10814.8	4267.97
TGGT1_254720	dense granule protein GRA8	12079.6	3476.96	21161.9	4923.43	-0.808894	-0.501837	4.42855e-07	0.00229873	16620.8	4200.19
TGGT1_312630	putative anonymous antigen-1	10969.2	3764.64	17933.1	4586.63	-0.709163	-0.284926	2.36574e-05	0.170288	14451.2	4175.63
TGGT1_230940	hypothetical protein	3404.19	3052.5	3655.38	5261.41	-0.10271	-0.785456	0.923924	1.21e-06	3529.79	4156.96
TGGT1_242330	ribosomal protein RPS5	5253.74	4583.49	3461.13	3598.49	0.602101	0.349054	0.000102873	0.0857491	4357.44	4090.99
TGGT1_249990	hypothetical protein	3119.81	2976.78	6570.54	5183.05	-1.07455	-0.800051	1.098e-11	3.22e-07	4845.17	4079.92
TGGT1_244700	NAD(+)/NADH kinase domain-containing protein	2652.2	3414.58	5050.15	4620.25	-0.929134	-0.436264	1.14862e-08	0.0120412	3851.18	4017.42
TGGT1_216880	guanine nucleotide-binding protein	5108.47	4808.42	2865.23	3136.72	0.834238	0.616309	2.50761e-08	0.000180826	3986.85	3972.57
TGGT1_247450	hypothetical protein	1900.04	3028.91	1978.6	4913.02	-0.0584486	-0.697812	0.980012	2.51e-05	1939.32	3970.97
TGGT1_233380	hypothetical protein	2245.32	2768.77	5199.42	5116.16	-1.21143	-0.885817	1.09892e-13	1.45e-08	3722.37	3942.46
TGGT1_232080	hypothetical protein	2377.86	3419.68	3049.74	4454.87	-0.359021	-0.381523	0.160001	0.0377595	2713.8	3937.28
TGGT1_306660	RNA pseudouridine synthase superfamily protein	2516.09	3264.24	2847.31	4572.49	-0.178415	-0.486235	0.568423	0.00548213	2681.7	3918.37
TGGT1_279320	hypothetical protein	1045.44	3072.68	1363.74	4695.92	-0.383456	-0.611911	0.15619	0.000418533	1204.59	3884.3
TGGT1_239420	protein kinase	3248.09	3256.71	6158.86	4511.86	-0.923072	-0.470308	1.14862e-08	0.00809216	4703.48	3884.28
TGGT1_305520	ribosomal protein RPS2	4778.89	4466.47	3569.09	3272.85	0.421119	0.448585	0.0193939	0.0469432	4173.99	3869.66
TGGT1_205470	putative translation elongation factor 2 family protein	17243.4	5025.82	11340.2	2624.04	0.604591	0.937571	4.10324e-05	2.09e-10	14291.8	3824.93
TGGT1_309590	rhoptry protein ROP1	14423.8	4542.27	13461.7	3103.32	0.099595	0.549601	0.562874	0.000628574	13942.7	3822.79
TGGT1_231640	alveolin domain containing intermediate filament IMC1	9560.27	3858.89	18810.7	3757.66	-0.97643	0.0383525	2.81331e-10	0.981426	14185.5	3808.28
TGGT1_204050	subtilisin SUB1	5760.83	2311.06	22815.7	5260.58	-1.98568	-1.18666	5.10634e-42	5.22e-16	14288.3	3785.82
TGGT1_256900	DEAD/DEAH box helicase domain-containing protein	181.708	4766.46	269.934	2787.1	-0.570988	0.774155	0.028258	6.09e-06	225.821	3776.78
TGGT1_213392	surface antigen repeat-containing protein	597.821	2908.08	555.261	4617.22	0.106546	-0.666961	0.803964	0.000191131	576.541	3762.65
TGGT1_240060	hypothetical protein	6990.09	2303.06	21317	5145.79	-1.60862	-1.15984	3.61516e-28	4.09e-15	14153.5	3724.42
TGGT1_309810	ribosomal protein RPP2	2166.92	4263.94	1122.04	3141.73	0.949524	0.44063	5.57165e-10	0.0214086	1644.48	3702.84
TGGT1_227360	ribosomal protein RPL3	4198.27	4327.45	2302.3	3076.24	0.866717	0.492347	1.3606e-08	0.0044213	3250.28	3701.84
TGGT1_244560	putative heat shock protein 90	8065.25	4496.39	5590.61	2903.59	0.528714	0.630932	0.00164892	0.000290598	6827.93	3699.99
TGGT1_218520	microneme protein MIC6	5958.84	2975.62	20354.2	4367.53	-1.77223	-0.553626	6.9583e-33	0.000474287	13156.5	3671.58
TGGT1_224460	putative aminopeptidase n	7885.54	3736.25	9758.11	3552.14	-0.307393	0.0728998	0.156472	0.925857	8821.83	3644.19
TGGT1_307860	hypothetical protein	731.303	2904.58	773.066	4354.12	-0.0801218	-0.584052	0.770357	0.000802469	752.185	3629.35
TGGT1_261022	dynein heavy chain family protein	1060.59	3347.01	920.2	3904.55	0.204843	-0.222284	0.314857	0.381584	990.393	3625.78
TGGT1_313760	hypothetical protein	5807.93	3094.3	11003.7	3996.16	-0.921886	-0.369003	3.379e-09	0.0467015	8405.79	3545.23
TGGT1_287160	internal kinesin motor domain protein	656.838	3049.26	670.836	4001.56	-0.0304229	-0.3921	0.980012	0.0390285	663.837	3525.41
TGGT1_204020	ribosomal protein RPL8	5154.54	4073.07	2739.04	2973.27	0.912173	0.454064	1.46524e-09	0.0122419	3946.79	3523.17
TGGT1_239410	hypothetical protein	464.488	2534.3	807.046	4510.56	-0.797009	-0.831721	7.33808e-05	8.13e-07	635.767	3522.43
TGGT1_272155	hypothetical protein	259.652	4031.03	223.138	3010.12	0.218646	0.421331	0.31152	0.043481	241.395	3520.58
TGGT1_301400	hypothetical protein	543.764	2415.14	993.178	4560.72	-0.869071	-0.917156	0.00103798	1.06e-05	768.471	3487.93
TGGT1_232350	lactate dehydrogenase LDH1	13149	3379.17	27803.6	3582	-1.08032	-0.0840971	1.00174e-12	0.850053	20476.3	3480.59
TGGT1_248720	hypothetical protein	260.74	3288.02	257.265	3645.45	0.0193566	-0.148878	0.980012	0.685543	259.002	3466.73
TGGT1_211680	protein disulfide isomerase	9621.75	4413.7	7989.9	2456.19	0.268121	0.845569	0.138664	1.85e-06	8805.82	3434.94
TGGT1_321450	Myb family DNA-binding domain-containing protein	1362.96	2311.87	1772.91	4505.42	-0.379378	-0.962599	0.275612	2.77e-06	1567.94	3408.64
TGGT1_253430	putative asparagine synthetase	2016.77	3189.45	2613	3616.53	-0.373657	-0.181302	0.113134	0.523976	2314.89	3402.99
TGGT1_261570	ribosomal protein RPL7A	1954.07	3739.26	1233.82	3035.56	0.663346	0.300789	5.99212e-05	0.157318	1593.95	3387.41
TGGT1_310900	AP2 domain transcription factor AP2XI-2	1159.42	2607.23	1577.56	4067.67	-0.444288	-0.641685	0.505947	0.314239	1368.49	3337.45
TGGT1_288000	hypothetical protein	1648.22	2342.89	4029.4	4295.06	-1.28966	-0.874388	5.12963e-15	7.08e-08	2838.81	3318.98
TGGT1_304630	ATG C terminal domain-containing protein	1443.63	2453.95	2887.33	4166.23	-1.00004	-0.763637	2.51291e-05	0.000624299	2165.48	3310.09
TGGT1_305330	cyclin, N-terminal domain-containing protein	1880.3	3364.77	1367.89	3251.83	0.459016	0.0492578	0.00223334	0.984509	1624.09	3308.3
TGGT1_232670	hypothetical protein	620.407	1988.32	1841.06	4616.62	-1.56925	-1.21529	1.90532e-16	9.58e-12	1230.73	3302.47
TGGT1_266060	ribosomal protein RPSA	5833.3	3620.39	3690.95	2970.31	0.66032	0.285533	2.30639e-05	0.18701	4762.12	3295.35
TGGT1_228170	inner membrane complex protein IMC2A	6654.58	2204.91	15812.3	4378.56	-1.24862	-0.989734	2.20117e-16	6.38e-11	11233.4	3291.74
TGGT1_294200	glucose-6-phosphate 1-dehydrogenase	5845.64	2534.87	11161.8	4026.08	-0.933141	-0.667467	3.38201e-06	0.000449452	8503.74	3280.47
TGGT1_200385	Myb family DNA-binding domain-containing protein	295.086	2574.57	772.939	3981.85	-1.38922	-0.629107	5.45986e-13	0.000572477	534.013	3278.21
TGGT1_292200	RNA recognition motif-containing protein	806.923	2528.15	830.213	4015.56	-0.0410506	-0.66752	0.948192	0.000388842	818.568	3271.85
TGGT1_204130	perforin-like protein PLP1	4514.03	2392.97	15475.3	4120.8	-1.77748	-0.784123	7.67775e-33	3.7e-07	9994.64	3256.89
TGGT1_268780	hypothetical protein	622.914	2719.73	682.017	3756.05	-0.130773	-0.46575	0.705077	0.0153681	652.466	3237.89
TGGT1_300000	ribosomal protein RPL18	2664.88	3406.18	1623.25	3065.59	0.715184	0.15199	6.41875e-06	0.678501	2144.06	3235.88
TGGT1_206450	putative autophagy-related cysteine peptidase atg4	1870.62	2854.4	3123.31	3546.77	-0.739559	-0.313317	1.4362e-05	0.144534	2496.96	3200.59
TGGT1_306400	hypothetical protein	1542.97	3335.35	2241.14	3005.71	-0.538522	0.150133	0.00448903	0.650478	1892.06	3170.53
TGGT1_312420	hypothetical protein	4753.94	2238.83	11214.2	4053.11	-1.23813	-0.85628	3.59234e-15	3.6e-08	7984.07	3145.97
TGGT1_318390	hypothetical protein	238.275	2659.3	382.904	3496.32	-0.684355	-0.394793	0.031043	0.392378	310.589	3077.81
TGGT1_242780	hypothetical protein	482.146	2724.28	262.225	3417.44	0.878663	-0.327046	1.43071e-06	0.135812	372.186	3070.86
TGGT1_247700	AP2 domain transcription factor AP2XII-4	984.884	2291.12	1655.43	3817.1	-0.749176	-0.736426	0.00355245	0.000154656	1320.15	3054.11
TGGT1_233120	AP2 domain transcription factor AP2VIII-2	865.215	2630.91	704.656	3458.89	0.296138	-0.39475	0.0842806	0.0581059	784.935	3044.9
TGGT1_250700	hypothetical protein	778.441	2116.24	1210.88	3972.77	-0.637397	-0.908641	0.0036694	1.13e-06	994.66	3044.5
TGGT1_275860	hypothetical protein	1229.99	2209.76	1675.06	3877.31	-0.445565	-0.811166	0.0751974	3.42e-06	1452.52	3043.53
TGGT1_272710	AP2 domain transcription factor AP2VIII-4	767.102	1586.99	1252.63	4486.77	-0.707465	-1.49939	0.0301365	3.71e-08	1009.86	3036.88
TGGT1_203300	hypothetical protein	364.02	1238.3	244.869	4715.11	0.572005	-1.92893	0.112022	8.94e-11	304.445	2976.7
TGGT1_218960	AP2 domain transcription factor AP2XII-1	2864.21	2433.38	4795.53	3506.12	-0.743555	-0.526916	1.976e-05	0.00277392	3829.87	2969.75
TGGT1_224260	PHD-finger domain-containing protein	1701.98	2632.95	1950.48	3255.69	-0.19662	-0.306287	0.578794	0.165002	1826.23	2944.32
TGGT1_258870A	hypothetical protein	3024	2403.84	6896.22	3481.16	-1.18935	-0.534229	4.04829e-13	0.00167998	4960.11	2942.5
TGGT1_254470	hypothetical protein	2062.34	2132.23	3814.4	3671.93	-0.887175	-0.784179	4.73921e-07	2.46e-06	2938.37	2902.08
TGGT1_271970	glideosome-associated protein with multiple-membrane spans GAPM3	8042.4	3206.29	10398.7	2593.19	-0.370699	0.306174	0.0977114	0.144557	9220.53	2899.74
TGGT1_268330	hypothetical protein	620.406	2741.41	385.37	3056.46	0.686969	-0.156946	0.000872851	0.643645	502.888	2898.94
TGGT1_291140	CCR4-Not complex component, Not1 protein	2973.05	2620.42	4141.72	3164.91	-0.478284	-0.272368	0.0199976	0.209125	3557.39	2892.66
TGGT1_308020	SAG-related sequence SRS57	5824.29	2752.81	9843.68	3023.09	-0.757114	-0.13512	8.13029e-06	0.686994	7833.99	2887.95
TGGT1_221400	hypothetical protein	1987.66	2297.7	3070.73	3446.43	-0.627512	-0.584913	0.00135973	0.000841849	2529.2	2872.07
TGGT1_239740	dense granule protein GRA14	3812.72	2223.24	9763.36	3487.35	-1.35656	-0.649466	7.65858e-18	7.44e-05	6788.04	2855.3
TGGT1_266640	putative Acetyl-coenzyme A synthetase 2	5838.77	2559.74	12730.7	3092.58	-1.12458	-0.272818	2.53511e-13	0.170141	9284.75	2826.16
TGGT1_313390	ribosomal protein RPL6	3977.43	3036.26	2347.44	2597	0.760749	0.225447	2.01627e-06	0.362082	3162.44	2816.63
TGGT1_203540	putative RNA binding protein	2280.38	2099.16	5286	3527.97	-1.2129	-0.749029	4.00339e-14	3.72e-06	3783.19	2813.56
TGGT1_226620	hypothetical protein	561.993	2908.11	504.649	2677.41	0.155272	0.119244	0.615305	0.758054	533.321	2792.76
TGGT1_235470	myosin A	6030.73	2829.45	9786.89	2683.53	-0.698517	0.0763899	6.23757e-05	0.907865	7908.81	2756.49
TGGT1_204530	microneme protein MIC11	4514.06	1917.18	13358.9	3594.09	-1.5653	-0.906642	1.04537e-24	9.77e-09	8936.47	2755.64
TGGT1_218410	ribosomal protein RPP0	2761.08	2972.81	1866.73	2498.83	0.564722	0.250575	0.00051231	0.315896	2313.9	2735.82
TGGT1_263050	ribosomal protein RPL13	2788.98	2577.67	2571.71	2883.34	0.117013	-0.161677	0.659272	0.619252	2680.35	2730.5
TGGT1_250220	hypothetical protein	1154.34	1492.05	3035.41	3955.02	-1.39482	-1.40639	1.04534e-16	7.7e-18	2094.87	2723.53
TGGT1_308840	SAG-related sequence SRS51	8636.62	2950.8	17684.2	2491.46	-1.03392	0.244115	1.5169e-11	0.276604	13160.4	2721.13
TGGT1_249390	glutamate/leucine/phenylalanine/valine dehydrogenase family protein	4116	2247.68	7122.93	3165.81	-0.791228	-0.494139	3.39415e-06	0.00340614	5619.46	2706.74
TGGT1_210781	ubiquitin carboxyl-terminal hydrolase	506.243	2416.98	490.475	2991.51	0.0456499	-0.307668	0.781397	0.206376	498.359	2704.24
TGGT1_228470	ribosomal protein RPL15	2480.53	3139.32	1608.85	2261.16	0.624618	0.473388	0.000390933	0.00835731	2044.69	2700.24
TGGT1_207440	ribosomal protein RPS4	6746.44	3240.57	4020.93	2124.7	0.746595	0.608991	4.96038e-06	0.000692027	5383.68	2682.63
TGGT1_214990	hypothetical protein	500.86	2098.66	606.475	3243.36	-0.276041	-0.62802	0.354741	0.000806364	553.667	2671.01
TGGT1_254370	guanylyl cyclase	1408.4	2392.37	2007.87	2921.12	-0.511609	-0.288077	0.0251852	0.222438	1708.14	2656.74
TGGT1_212270	hypothetical protein	2279.06	1771.13	7200.46	3540.47	-1.65965	-0.999275	4.34413e-26	3.68e-10	4739.76	2655.8
TGGT1_236650	DEAD (Asp-Glu-Ala-Asp) box polypeptide 17	1703.82	2529.03	2649.38	2782.24	-0.636886	-0.137661	0.000473961	0.672297	2176.6	2655.64
TGGT1_320490	N-acyl-phosphatidylethanolamine-hydrolyzing phospholipase D family protein	1817.44	1777.68	3407.45	3525.76	-0.906782	-0.987939	4.14911e-07	2.15e-09	2612.44	2651.72
TGGT1_232300	ribosomal protein RPS3	2250.3	2905.75	1073.96	2353.95	1.06718	0.303824	2.24723e-10	0.168188	1662.13	2629.85
TGGT1_316680	RNA pseudouridine synthase superfamily protein	598.698	1626.72	902.406	3596.31	-0.591948	-1.14455	0.00674974	7.28e-11	750.552	2611.52
TGGT1_300100	rhoptry neck protein RON2	4509.86	2740.44	6592.34	2481.09	-0.547707	0.14343	0.00434203	0.661277	5551.1	2610.77
TGGT1_245620	ribosomal-ubiquitin protein RPS27A	3664.39	2841.48	2711.63	2372.58	0.434414	0.260185	0.00873118	0.236639	3188.01	2607.03
TGGT1_252210	pentatricopeptide repeat domain-containing protein	3987.41	3563.68	2588.63	1649.29	0.623263	1.11153	0.000118504	4.15e-12	3288.02	2606.49
TGGT1_280522	hypothetical protein	1207.1	1887.44	3148.81	3316.38	-1.38326	-0.813176	4.10374e-16	1.65e-06	2177.95	2601.91
TGGT1_227610	hypothetical protein	369.16	1208.45	647.166	3966.63	-0.809887	-1.71476	0.0394559	2.65e-08	508.163	2587.54
TGGT1_232710	ribosomal protein RPS3A	1766.65	2915.9	1068.32	2250.21	0.725668	0.37388	1.76251e-05	0.111994	1417.49	2583.06
TGGT1_269460	Ser/Thr phosphatase family protein	612.668	2072.88	510.281	3072.85	0.263815	-0.56794	0.103109	0.00255119	561.474	2572.86
TGGT1_268240	hypothetical protein	382.25	1609.83	119.181	3532.89	1.68136	-1.13394	5.71049e-07	0.000819661	250.716	2571.36
TGGT1_315950	zinc finger, C3HC4 type (RING finger) domain-containing protein	1488.92	1787.33	2102.17	3292.76	-0.497618	-0.88149	0.0208683	3.27e-07	1795.54	2540.05
TGGT1_306060	rhoptry neck protein RON8	4256.25	2501.68	5714.46	2576.89	-0.425033	-0.0427323	0.0368056	0.963671	4985.36	2539.29
TGGT1_305470	hypothetical protein	207.65	2170.25	187.931	2902.19	0.143951	-0.419284	0.36179	0.0522779	197.79	2536.22
TGGT1_276170	phosphatidylinositol 3- and 4-kinase	1342.04	2015.93	1809.09	3050.14	-0.43084	-0.597434	0.0546159	0.00104948	1575.56	2533.03
TGGT1_245460	ribosomal protein RPS8	3292.72	2386.87	2161.98	2671.33	0.606925	-0.162435	0.000387875	0.580108	2727.35	2529.1
TGGT1_226020	transporter, major facilitator family protein	3716.63	2112.7	6392.48	2943.53	-0.782381	-0.478464	3.05633e-06	0.00579818	5054.56	2528.11
TGGT1_313430	hypothetical protein	1425.82	2175.7	1449.78	2865.99	-0.0240481	-0.397557	0.980012	0.0478741	1437.8	2520.84
TGGT1_219460	hypothetical protein	402.297	2191.76	639.293	2825.88	-0.668215	-0.366613	0.00733865	0.094136	520.795	2508.82
TGGT1_249850	GAP40 protein	9617.27	2884.39	10724.1	2120.35	-0.157158	0.443962	0.691444	0.00978899	10170.7	2502.37
TGGT1_215150	AP2 domain transcription factor AP2X-9	2468.9	2097.37	2855.15	2893.68	-0.209697	-0.464327	0.558655	0.0162525	2662.02	2495.53
TGGT1_266960	beta-tubulin	6150.04	3241.1	4559.62	1738.6	0.431682	0.898557	0.0526644	6.88e-05	5354.83	2489.85
TGGT1_306020	hypothetical protein	1046.47	2140.9	730.331	2834.8	0.518907	-0.405028	0.00420073	0.0516024	888.399	2487.85
TGGT1_247220	nudix -type motif 9 isoform a family protein	2562.26	1871.49	7009.05	3096.8	-1.4518	-0.726592	2.76144e-20	1.16e-05	4785.65	2484.15
TGGT1_299780	hypothetical protein	2019.83	2278.34	3715.1	2656.01	-0.879168	-0.221279	1.71213e-06	0.381584	2867.47	2467.17
TGGT1_216000	alveolin domain containing intermediate filament IMC3	5765.73	2459.16	9975.88	2463.92	-0.790941	-0.00278907	2.26005e-06	1	7870.8	2461.54
TGGT1_220950	hypothetical protein	2723.32	1546.78	6690.07	3340.07	-1.29666	-1.11061	2.49322e-12	5.16e-10	4706.69	2443.42
TGGT1_248510	hypothetical protein	953.316	1967.78	1585.81	2915.21	-0.73419	-0.567029	0.000252083	0.00317173	1269.56	2441.49
TGGT1_320080	hypothetical protein	781.01	1468.37	948.847	3414	-0.280834	-1.21724	0.434413	3.74e-10	864.929	2441.18
TGGT1_204310	hypothetical protein	4634.61	2312.17	4880.89	2537.48	-0.0746975	-0.13415	1	0.846173	4757.75	2424.83
TGGT1_277740	zinc finger, C3HC4 type (RING finger) domain-containing protein	1000.3	1994.6	1520.54	2854.04	-0.604147	-0.516906	0.00482646	0.00730461	1260.42	2424.32
TGGT1_246550	aspartyl protease ASP3	1235.01	1903.39	2892.44	2943.97	-1.22777	-0.629197	2.96127e-12	0.000439183	2063.72	2423.68
TGGT1_268850	enolase 2	8448.59	3188.83	5752.41	1651.24	0.554545	0.949479	0.000331047	1.44e-09	7100.5	2420.03
TGGT1_289540	hypothetical protein	2650.24	1973.92	4123.41	2863.66	-0.637715	-0.536797	0.00039215	0.00277392	3386.82	2418.79
TGGT1_213580	hypothetical protein	383.309	3014.63	525.641	1781.52	-0.455568	0.758871	0.0694508	4.03e-05	454.475	2398.08
TGGT1_219270	multi-pass transmembrane protein	8716.44	2598.64	9866.69	2191.68	-0.178828	0.245716	0.588626	0.266905	9291.56	2395.16
TGGT1_259115	ABC1 family protein	366.862	1770.6	526.475	3019.35	-0.521127	-0.769996	0.0670985	0.000421649	446.669	2394.97
TGGT1_242090	zinc finger (CCCH type) motif-containing protein	733.545	1913.42	1834.61	2873.38	-1.32252	-0.586596	1.17217e-11	0.00154057	1284.08	2393.4
TGGT1_200360	hypothetical protein	2695.66	1754.53	7281.25	2988.04	-1.43355	-0.768112	7.3426e-19	1.95e-06	4988.45	2371.28
TGGT1_313630	hypothetical protein	479.667	2037.22	378.626	2702.96	0.341261	-0.407939	0.0527536	0.0746965	429.147	2370.09
TGGT1_318440	helicase associated domain (ha2) protein	2369.27	2112.48	5082.99	2606.59	-1.10123	-0.303225	3.68998e-11	0.199475	3726.13	2359.53
TGGT1_266920	3'5'-cyclic nucleotide phosphodiesterase domain-containing protein	424.367	2187.43	870.221	2530.67	-1.03607	-0.21028	1.41032e-07	0.491533	647.294	2359.05
TGGT1_269190	glyceraldehyde-3-phosphate dehydrogenase GAPDH2	6324.25	2953.75	5253.56	1734.59	0.267599	0.767952	0.227349	0.000504667	5788.91	2344.17
TGGT1_236040	fructose-1,6-bisphosphate aldolase	7019.72	2275.67	10784.9	2403.83	-0.619527	-0.0790443	0.00028847	0.87285	8902.31	2339.75
TGGT1_250770	putative eukaryotic initiation factor-4A	6871.12	2693.25	4722.73	1974.99	0.540926	0.447499	0.00115757	0.021994	5796.93	2334.12
TGGT1_243930	hypothetical protein	4596.81	1661.16	8316	2946.5	-0.855256	-0.82681	4.61115e-07	7.51e-07	6456.41	2303.83
TGGT1_253440	putative cell-cycle-associated protein kinase SRPK	836.671	2092.04	760.924	2491.55	0.136908	-0.252131	0.622111	0.399079	798.798	2291.8
TGGT1_202840	FHA domain-containing protein	2421.76	2061.76	3361.87	2499.43	-0.473207	-0.277724	0.0251469	0.202205	2891.82	2280.59
TGGT1_221720	hypothetical protein	398.033	2136.34	306.961	2420.92	0.374832	-0.180414	0.160195	0.589133	352.497	2278.63
TGGT1_261370	hypothetical protein	480.663	1303.93	1405.25	3247.06	-1.54773	-1.31627	2.77422e-16	5.2e-13	942.955	2275.49
TGGT1_269950	hypothetical protein	6147.74	2015.67	9926.94	2517.2	-0.691294	-0.32056	3.91607e-05	0.130008	8037.34	2266.43
TGGT1_228690	phosphatidylinositol 3- and 4-kinase	262.555	1790.33	288.116	2741.84	-0.134033	-0.614917	0.980012	0.00191851	275.336	2266.09
TGGT1_223080	hypothetical protein	1174.75	1959.64	1200.32	2571.78	-0.0310605	-0.392178	1	0.0705732	1187.53	2265.71
TGGT1_224850	putative polyadenylate binding protein	2363.68	2291.16	1685.36	2219.64	0.487982	0.0457519	0.00460387	0.990853	2024.52	2255.4
TGGT1_203320	zinc finger in N-recognin protein	845.742	1702.18	1087.5	2788.24	-0.36273	-0.711972	0.156961	0.000118947	966.622	2245.21
TGGT1_226660	hypothetical protein	1275.22	1531.22	1631.25	2958.29	-0.355233	-0.950087	0.114373	3.3e-08	1453.23	2244.75
TGGT1_254440	ribosomal protein RPL12	2258.68	2414.97	2250.37	2070.44	0.00531884	0.222068	0.948192	0.491485	2254.52	2242.7
TGGT1_210700	hypothetical protein	1022.49	1859.55	1846.91	2617.19	-0.853026	-0.493063	6.69061e-06	0.011425	1434.7	2238.37
TGGT1_210690	ribosomal protein RPS6	3301.94	2312.91	1999.89	2157.27	0.723397	0.100506	0.000149728	0.899202	2650.92	2235.09
TGGT1_314810	ribosomal protein RPL7	3234.51	2422.99	1934.57	2040.37	0.74154	0.247959	1.16889e-05	0.314577	2584.54	2231.68
TGGT1_233450	SAG-related sequence SRS29A	5636.5	1986.7	15524.4	2474.57	-1.46167	-0.3168	2.37519e-22	0.122046	10580.5	2230.64
TGGT1_258470	hypothetical protein	1212.33	2153.22	1802.32	2301.55	-0.572072	-0.096109	0.00478183	0.800824	1507.33	2227.39
TGGT1_363030	rhoptry protein ROP8	6082.07	2442.52	7230.1	2003.83	-0.249453	0.285615	0.45653	0.214951	6656.09	2223.17
TGGT1_231970	pre-mRNA processing splicing factor PRP8	2541.67	2037.51	3395.21	2390.05	-0.41772	-0.230239	0.0782218	0.376664	2968.44	2213.78
TGGT1_204340	hypothetical protein	2851.42	1612.74	5920.21	2795.73	-1.05397	-0.793712	2.38013e-10	1.47e-06	4385.81	2204.24
TGGT1_237280	TLD protein	833.949	1569.57	1081.28	2824.88	-0.374713	-0.847823	0.0763252	3.11e-06	957.616	2197.23
TGGT1_238010	ribosomal protein RPL23A	2034.94	2445.45	1930.58	1947.48	0.0759558	0.328488	0.84953	0.137092	1982.76	2196.47
TGGT1_245510	phospholipid-translocating P-type ATPase, flippase subfamily protein	713.861	2853.43	557.069	1539.42	0.357787	0.890309	0.938827	0.708364	635.465	2196.43
TGGT1_300140	putative elongation factor 1-gamma	2776.44	2521.74	2482.6	1848.92	0.161386	0.447736	0.412351	0.0142903	2629.52	2185.33
TGGT1_225560	hypothetical protein	521.811	1735.14	1656.73	2612.11	-1.66673	-0.590166	1.26465e-20	0.00207611	1089.27	2173.62
TGGT1_311860	hypothetical protein	349.691	1553.37	300.217	2783.47	0.220072	-0.841485	0.165493	7.46e-06	324.954	2168.42
TGGT1_226470	hypothetical protein	793.617	1684.36	1399.37	2640.46	-0.81826	-0.648584	1.6632e-05	0.000522181	1096.49	2162.41
TGGT1_242340	ribosomal protein RPS29	1550.71	2347.11	1868.06	1940.64	-0.26861	0.274357	0.301817	0.270474	1709.39	2143.88
TGGT1_263700	ribosomal protein RPS14	3526.64	2517.16	3497.14	1763.12	0.012117	0.513665	0.980012	0.00367832	3511.89	2140.14
TGGT1_289530	ribosomal protein RPL19	2903.91	2170.75	2402.33	2094.68	0.273561	0.0514621	0.126114	0.934675	2653.12	2132.71
TGGT1_231630	alveolin domain containing intermediate filament IMC4	6859.03	2460.86	9876.6	1803.1	-0.526011	0.448684	0.00422614	0.0104643	8367.82	2131.98
TGGT1_270880	RNA recognition motif-containing protein	1625.06	1855.33	2541.04	2396.43	-0.644926	-0.369212	0.00108662	0.0742724	2083.05	2125.88
TGGT1_202070	hypothetical protein	634.103	1680.76	515.912	2566.34	0.297593	-0.610599	0.13552	0.00157919	575.007	2123.55
TGGT1_266830	Sec7 domain-containing protein	447.406	1781.3	540.911	2459.95	-0.273806	-0.465698	0.498902	0.0359629	494.159	2120.63
TGGT1_288360	tryptophanyl-tRNA synthetase (TrpRS2)	5845.51	1990.41	8535.63	2239.36	-0.546168	-0.170019	0.00225374	0.509554	7190.57	2114.88
TGGT1_270320	protein phosphatase 2C domain-containing protein	2386.09	2140	3538.91	2088.02	-0.568658	0.0354802	0.00481868	0.990853	2962.5	2114.01
TGGT1_221180	hypothetical protein	2356.15	1392.36	6151.31	2825.22	-1.38446	-1.02083	1.94255e-17	1.58e-10	4253.73	2108.79
TGGT1_226810	histone lysine methyltransferase SET1	731.364	1756.29	1038.49	2452.89	-0.505825	-0.481953	0.0111164	0.0232344	884.927	2104.59
TGGT1_222800	putative glycogen synthase	304.368	2397.57	461.116	1805.3	-0.599312	0.409338	0.0249747	0.0637008	382.742	2101.43
TGGT1_234640	hypothetical protein	392.894	1585.6	522.304	2606.77	-0.41075	-0.717229	0.129293	0.000324922	457.599	2096.19
TGGT1_269700	NLI interacting factor family phosphatase	984.76	1634.44	2334.59	2557.71	-1.24532	-0.646052	1.55091e-11	0.000378924	1659.67	2096.08
TGGT1_289620	cathepsin CPC1	3457.19	1664.21	6966.75	2520.8	-1.01088	-0.59904	6.26081e-10	0.000394447	5211.97	2092.51
TGGT1_265090	hypothetical protein	444.293	2068.13	543.892	2098.28	-0.291811	-0.0208797	0.536732	1	494.093	2083.21
TGGT1_292130	ribosomal protein RPL13A	5305.56	2562.17	2743.58	1594.5	0.951446	0.684262	1.63477e-09	3.59e-05	4024.57	2078.33
TGGT1_315290	hypothetical protein	842.628	1440.37	1894.98	2668.23	-1.16922	-0.889446	5.04834e-10	4.2e-07	1368.81	2054.3
TGGT1_239100	ribosomal protein RPS7	2582.37	2305.97	1397.58	1793.24	0.88576	0.362809	1.18175e-05	0.223606	1989.98	2049.6
TGGT1_229670	ribosomal protein RPS23	1881.23	2023.16	1118.02	2075.64	0.750735	-0.0369432	1.0587e-05	0.975478	1499.63	2049.4
TGGT1_305270	hypothetical protein	945.36	1978.66	1960.22	2117.26	-1.05208	-0.0976729	0.270977	1	1452.79	2047.96
TGGT1_283550	hypothetical protein	1323.57	1585.15	2457.85	2509.42	-0.89297	-0.662732	3.63155e-06	0.000312436	1890.71	2047.29
TGGT1_223880	zinc finger, C3HC4 type (RING finger) domain-containing protein	1018.83	1613.52	1410.2	2466.44	-0.468986	-0.612223	0.0510798	0.00111119	1214.52	2039.98
TGGT1_272370	hypothetical protein	732.937	1251.53	3249.54	2828.12	-2.14848	-1.17615	9.30761e-37	9.61e-12	1991.24	2039.82
TGGT1_270380	ribosomal protein RPS13	3925.41	1975.14	3538.77	2097.88	0.149592	-0.0869754	0.52433	0.923886	3732.09	2036.51
TGGT1_294550	dynein heavy chain	1867.08	1782.86	2222.52	2287.02	-0.251409	-0.359273	0.331813	0.0931721	2044.8	2034.94
TGGT1_288720	ribosomal protein RPL10	3786.5	1995.68	2271.96	2073.8	0.73693	-0.0553973	1.46114e-05	0.937536	3029.23	2034.74
TGGT1_289380	hypothetical protein	4398.99	2097.86	4436.62	1965.3	-0.0122874	0.0941743	0.980012	0.865125	4417.81	2031.58
TGGT1_462965	formin domain-containing protein	891.337	2725.69	751.265	1331.57	0.246649	1.0335	0.19884	6.45e-08	821.301	2028.63
TGGT1_238390	hypothetical protein	620.707	1512.49	576.866	2539.93	0.105675	-0.747865	0.941453	5.61e-05	598.787	2026.21
TGGT1_263090	14-3-3 protein	5823	2380.86	4540.48	1655.32	0.358916	0.524369	0.0679556	0.0185156	5181.74	2018.09
TGGT1_251740	AP2 domain transcription factor AP2XII-9	809.311	1733.53	640.295	2254.2	0.337957	-0.378903	0.0647589	0.0806698	724.803	1993.86
TGGT1_223920	rhoptry neck protein RON3	4403.46	2299.11	5412.79	1684.11	-0.297734	0.449093	0.218201	0.0142587	4908.13	1991.61
TGGT1_281960	hypothetical protein	994.434	1355.36	992.016	2625.73	0.00351187	-0.954043	0.980012	1.09e-07	993.225	1990.55
TGGT1_230210	alveolin domain containing intermediate filament IMC10	5571.11	2045.95	10163.1	1928.15	-0.867305	0.0855473	1.38976e-07	0.842549	7867.11	1987.05
TGGT1_247195	microneme protein MIC15	1632.77	1894.36	2801.97	2076.9	-0.779124	-0.132715	1.14822e-05	0.707824	2217.37	1985.63
TGGT1_261240	histone H3	9635.72	2334.57	7570.45	1619.32	0.348014	0.527773	0.203329	0.104972	8603.08	1976.95
TGGT1_239260	histone H4	12320.2	2509.59	13365.3	1433.95	-0.117471	0.807458	0.966653	7.96e-05	12842.8	1971.77
TGGT1_313270	hypothetical protein	2183.25	1703.68	2979.03	2228.46	-0.448368	-0.387386	0.0503084	0.061809	2581.14	1966.07
TGGT1_219320	acid phosphatase GAP50	9180.75	2252.09	10671.2	1677.63	-0.217044	0.424835	0.562243	0.0292418	9925.99	1964.86
TGGT1_246170	ARID/BRIGHT DNA binding domain-containing protein	968.583	1669.91	1027.67	2259.19	-0.0854337	-0.436038	0.94293	0.0425536	998.128	1964.55
TGGT1_311920	GRAM domain-containing protein	520.633	1517.91	716.34	2397.95	-0.460379	-0.659713	0.0448189	0.000692027	618.486	1957.93
TGGT1_201390	hypothetical protein	5462.29	1694.68	11342.5	2214.46	-1.05416	-0.385943	1.08977e-11	0.048952	8402.4	1954.57
TGGT1_260260	ribosomal protein RPP1	4026.72	2258.9	2270.95	1613.48	0.826305	0.485443	2.46956e-07	0.00834306	3148.83	1936.19
TGGT1_220400	actin depolymerizing factor ADF	5339.66	2170.86	14154.2	1700.38	-1.40641	0.35241	4.66724e-21	0.0718093	9746.94	1935.62
TGGT1_213060	WD domain, G-beta repeat-containing protein	479.364	1507.05	405.993	2361.39	0.239667	-0.647915	0.252722	0.000841342	442.679	1934.22
TGGT1_246130	serpin (serine proteinase inhibitor) superfamily protein	2555.22	1272.79	8104.27	2584.41	-1.66524	-1.02184	2.2642e-25	7.18e-11	5329.75	1928.6
TGGT1_223050	ribosomal protein RPS20	2632.16	2261.99	1669.91	1584.48	0.656477	0.513583	0.000123449	0.00701998	2151.04	1923.24
TGGT1_267060	ribosomal protein RPL14	2172.3	1888.15	1690.59	1957.9	0.361699	-0.0523354	0.0438065	0.971136	1931.44	1923.03
TGGT1_205340	ribosomal protein RPS12	2947.72	2113.74	4668.34	1717.79	-0.663312	0.299243	0.000417042	0.151587	3808.03	1915.77
TGGT1_267580	cyclin2 related protein	2947.66	1582.73	4145.94	2242.26	-0.492131	-0.502544	0.0298086	0.00864467	3546.8	1912.5
TGGT1_208370	putative myosin heavy chain	1244.14	1032.75	4497.28	2785.83	-1.85391	-1.43162	9.73775e-30	2.11e-17	2870.71	1909.29
TGGT1_214600	hypothetical protein	1222.13	1530.41	1233.15	2269.11	-0.0129537	-0.568202	0.980012	0.00363762	1227.64	1899.76
TGGT1_258870B	hypothetical protein	1979.68	1490.08	3578.94	2302.11	-0.854263	-0.627567	8.0395e-06	0.000675547	2779.31	1896.09
TGGT1_218560	acetyl-coA carboxylase ACC2	1492.38	2052.9	1039.63	1715.7	0.521548	0.258861	0.543822	0.843781	1266.01	1884.3
TGGT1_311510	eIF2 kinase IF2K-B	405.258	1605.25	689.051	2163.28	-0.76577	-0.430418	7.30913e-05	0.0590804	547.154	1884.26
TGGT1_311100	zinc finger (CCCH type) motif-containing protein	307.059	1170.25	695.189	2585.11	-1.17889	-1.14341	1.01656e-05	1.02e-06	501.124	1877.68
TGGT1_203980	hypothetical protein	1617.62	1485.35	2801.45	2269.58	-0.792299	-0.61163	3.20039e-05	0.000801577	2209.54	1877.46
TGGT1_220240	hypothetical protein	5224.6	1395.12	11823	2349.69	-1.17821	-0.752076	4.042e-08	0.000623414	8523.8	1872.41
TGGT1_212880	surface antigen repeat-containing protein	599.454	1798.39	629.327	1945.06	-0.0701608	-0.113114	0.980012	0.834925	614.391	1871.72
TGGT1_314700	hypothetical protein	1016.96	1281.68	3488.97	2461.01	-1.77854	-0.941209	1.16838e-24	3.6e-08	2252.96	1871.35
TGGT1_241850	hypothetical protein	851.79	1678.8	767.05	2047.69	0.151176	-0.286564	0.442214	0.306057	809.42	1863.25
TGGT1_216335	hypothetical protein	454.904	1669.26	644.499	2056.83	-0.502616	-0.301216	0.154819	0.359904	549.702	1863.05
TGGT1_270865	putative adenylate cyclase	1116.58	1337.15	2067.72	2385.65	-0.888949	-0.835216	1.02805e-05	2.24e-06	1592.15	1861.4
TGGT1_225745	hypothetical protein	463.643	1498.22	685.358	2217.15	-0.563844	-0.565458	0.0432599	0.00548213	574.5	1857.69
TGGT1_216680	ankyrin repeat-containing protein	429.808	1567	490.074	2141.67	-0.189309	-0.450737	0.322371	0.0383599	459.941	1854.34
TGGT1_250850	putative CMGC kinase	724.564	1471.29	1324.96	2232.45	-0.870765	-0.601552	4.33528e-05	0.00266647	1024.76	1851.87
TGGT1_309600	hypothetical protein	3153.74	1711.58	5819.4	1989.51	-0.883807	-0.217079	5.99212e-05	0.523665	4486.57	1850.54
TGGT1_261080	kringle domain-containing protein	1840.9	1610.68	3083.08	2081.37	-0.743959	-0.369868	3.99334e-05	0.0900775	2461.99	1846.02
TGGT1_290630	AP2 domain transcription factor AP2IX-7	424.035	1717.4	398.325	1971.95	0.090237	-0.199403	0.766962	0.586967	411.18	1844.67
TGGT1_277030	putative isoleucyl-tRNA synthetase	179.985	1574.6	234.241	2109.08	-0.380114	-0.421627	0.63581	0.165002	207.113	1841.84
TGGT1_228230	hypothetical protein	1209.58	1498.75	2251.38	2179.39	-0.896302	-0.540162	1.3857e-06	0.00371387	1730.48	1839.07
TGGT1_239885	hypothetical protein	294.845	1153.72	350.318	2519.79	-0.24871	-1.12701	0.760731	4.14e-07	322.581	1836.75
TGGT1_215470	ribosomal protein RPL10A	1855.48	2150.67	931.425	1499.16	0.994277	0.520632	3.96334e-09	0.00736688	1393.45	1824.91
TGGT1_212300	hypothetical protein	1743.79	1371.41	3650.86	2270.45	-1.06601	-0.72732	3.97549e-08	0.000163208	2697.32	1820.93
TGGT1_321500	RNA recognition motif-containing protein	3722.68	1833.48	3921.43	1798.43	-0.0750387	0.0278493	0.980012	1	3822.06	1815.96
TGGT1_205700	cyclophilin precursor	3780.57	1955.22	4321.76	1672.9	-0.193014	0.224979	0.470601	0.394497	4051.17	1814.06
TGGT1_238250	ribosomal protein RPL36	3798.39	1810.7	3681.21	1809.64	0.045206	0.000845036	0.866982	1	3739.8	1810.17
TGGT1_208450	protease inhibitor PI2	2796.39	1057.16	10058.7	2560.62	-1.84681	-1.27631	1.15275e-32	8.83e-16	6427.55	1808.89
TGGT1_228660	Sec7 domain-containing protein	659.227	1409.01	585.442	2194.28	0.171248	-0.639063	0.521153	0.00107106	622.335	1801.64
TGGT1_261230	ankyrin repeat-containing protein	1757.21	1567.2	2237.41	2034.99	-0.34854	-0.37683	0.134365	0.0900963	1997.31	1801.1
TGGT1_248990	hypothetical protein	889.947	1365.23	1470.35	2219.88	-0.724371	-0.701337	0.00799638	0.00122623	1180.15	1792.55
TGGT1_224270	hypothetical protein	556.309	1247.17	980.782	2334.74	-0.818047	-0.904604	4.3848e-05	8.97e-07	768.545	1790.95
TGGT1_216860	DEAD (Asp-Glu-Ala-Asp) box polypeptide DDX39	3323.92	1929.65	3566.07	1650.28	-0.101447	0.225625	0.980012	0.394912	3444.99	1789.97
TGGT1_234450	ribosomal protein RPS15A	3149.96	2249.34	2252.29	1321.14	0.483939	0.767718	0.00730083	5.61e-05	2701.12	1785.24
TGGT1_318350	Pumilio-family RNA binding repeat-containing protein	267.632	1262.47	414.97	2297.57	-0.632757	-0.86386	0.00170696	9.99e-06	341.301	1780.02
TGGT1_232190	Sec7 domain-containing protein	699.71	1652.45	477.724	1907.19	0.550581	-0.206841	0.00876602	0.509554	588.717	1779.82
TGGT1_227600	ribosomal protein RPL34	2358.76	1934.69	2067.51	1616.44	0.190131	0.259282	0.35293	0.421022	2213.13	1775.57
TGGT1_214140	hypothetical protein	1333.72	1673.07	1173.01	1876.23	0.185243	-0.165342	0.323292	0.69016	1253.37	1774.65
TGGT1_248480	ribosomal protein RPS9	3861.21	1999.14	2797.32	1548.28	0.46501	0.368714	0.0048132	0.0619105	3329.27	1773.71
TGGT1_204400	putative ATPase synthase subunit alpha	3306.38	1864.41	2778.38	1681.49	0.25101	0.148976	0.189524	0.590377	3042.38	1772.95
TGGT1_258240	chromodomain helicase DNA binding protein CHD1/SWI2/SNF2	1565.26	1767.6	1886.75	1767.22	-0.2695	0.0003045	0.468196	1	1726	1767.41
TGGT1_213940	CHCH domain-containing protein	3650.51	1553.56	8545.16	1962.66	-1.22701	-0.337233	9.4878e-15	0.0715237	6097.83	1758.11
TGGT1_226250	DEAD (Asp-Glu-Ala-Asp) box polypeptide DDX3X	3197.18	1676.4	4461.68	1831.13	-0.48079	-0.127366	0.0143641	0.814608	3829.43	1753.77
TGGT1_260600	Pumilio-family RNA binding repeat-containing protein	3309.74	1733.71	5378.26	1758.83	-0.700423	-0.0207595	3.5574e-05	1	4344	1746.27
TGGT1_267400	ribosomal protein RPL32	1397.03	1793.94	2200.16	1692.07	-0.65524	0.0843484	0.00115113	0.879467	1798.59	1743
TGGT1_285250	hypothetical protein	1920.63	1549.86	3761.74	1927.74	-0.969822	-0.314771	1.88558e-08	0.166133	2841.18	1738.8
TGGT1_214820	G-patch domain-containing protein	1984.06	2360.33	2476.76	1112.13	-0.320004	1.08567	0.109149	1.94e-10	2230.41	1736.23
TGGT1_288440	NEK kinase	548.267	1809.44	565.248	1659.31	-0.0440056	0.124961	0.980012	0.853919	556.757	1734.37
TGGT1_292140	NIMA-related protein kinase NIMA1	734.995	1581.94	546.24	1854.44	0.428201	-0.229295	0.0211358	0.428412	640.618	1718.19
TGGT1_253860	Tyrosine kinase-like (TKL) protein	123.174	1360.45	194.826	2072.44	-0.661484	-0.607246	0.0235142	0.00427264	159	1716.45
TGGT1_228120	hypothetical protein	1330.55	1658.46	1280.66	1773.9	0.0551365	-0.0970773	0.944314	0.895618	1305.6	1716.18
TGGT1_205130	hypothetical protein	925.834	1634.02	835.914	1796.84	0.147399	-0.137038	0.382911	0.754259	880.874	1715.43
TGGT1_274000	hypothetical protein	287.407	1371.05	204.559	2054.91	0.490582	-0.583798	0.0168399	0.00632981	245.983	1712.98
TGGT1_222220	alveolin domain containing intermediate filament IMC7	4523.7	2002.04	3846.34	1423.28	0.234017	0.492254	0.231036	0.00523894	4185.02	1712.66
TGGT1_232360	exonuclease	222.705	1046.8	341.039	2375.9	-0.614805	-1.18248	0.0301222	1.83e-07	281.872	1711.35
TGGT1_216670	FUSE-binding protein 2 / KH-type splicing regulatory protein	3266.23	1654.36	4158.74	1762.65	-0.348521	-0.0914714	0.0950107	0.850067	3712.49	1708.5
TGGT1_312300	Sec7 domain-containing protein	480.331	1276.27	478.476	2135.79	0.00558196	-0.742836	0.980012	0.000139833	479.404	1706.03
TGGT1_310490	ribosomal protein RPL27A	1988.56	1530.61	1677.44	1876.7	0.245463	-0.294093	0.246554	0.24085	1833	1703.66
TGGT1_223985	serine/threonine specific protein phosphatase	132.849	1978.45	389.279	1426.43	-1.55102	0.471957	0.0764366	0.80756	261.064	1702.44
TGGT1_204160	GYF domain-containing protein	1155.28	1350.36	1189.63	2051.75	-0.042272	-0.603517	0.980012	0.00213277	1172.46	1701.05
TGGT1_216820	transporter, major facilitator family protein	1837.76	1287.02	3189.48	2113.58	-0.795374	-0.715652	3.48906e-05	9.38e-05	2513.62	1700.3
TGGT1_262620	RNA recognition motif-containing protein	2715.42	1830.62	2240.3	1568.98	0.277486	0.22251	0.170252	0.376303	2477.86	1699.8
TGGT1_217570	ribosomal protein RPS27	2510.11	1641.14	2513.28	1753.08	-0.0018245	-0.0951955	0.961938	0.897627	2511.7	1697.11
TGGT1_209880	putative glutamic acid-rcih protein	853.244	1536.36	754.79	1853.48	0.176883	-0.27072	0.352814	0.528206	804.017	1694.92
TGGT1_213350	ribosomal protein RPS15	3088.25	2205.37	4577.61	1180.62	-0.567806	0.901482	0.00330752	6.72e-08	3832.93	1692.99
TGGT1_217182	RNA-dependent RNA polymerase RDP	334.813	1496.45	498.76	1875.68	-0.574991	-0.325873	0.0160765	0.183874	416.787	1686.07
TGGT1_230180	hypothetical protein	1849.15	947.55	4716.25	2412.2	-1.35077	-1.34808	2.55011e-16	2.52e-16	3282.7	1679.88
TGGT1_295610	putative histone lysine methyltransferase, SET	564.896	2128.12	402.677	1226.46	0.488364	0.795073	0.0246949	4.97e-05	483.786	1677.29
TGGT1_273090	cell division protein CDC48CY	3468.11	1945.97	2342.79	1406.66	0.565924	0.468219	0.00763096	0.0845983	2905.45	1676.32
TGGT1_262670	ribosomal protein RPL18A	2174.72	1740.27	1282.66	1565.87	0.761694	0.152345	1.18686e-05	0.658575	1728.69	1653.07
TGGT1_304740	rhoptry kinase family protein ROP35	1601.78	1241.69	2659.89	2053.1	-0.731691	-0.725495	0.000196651	5.71e-05	2130.83	1647.39
TGGT1_266080	hypothetical protein	973.482	1662.42	1273.64	1628.04	-0.387733	0.0301514	0.156336	1	1123.56	1645.23
TGGT1_201380	putative chorismate synthase	1170.25	1273.43	3329.34	2016.11	-1.50842	-0.662852	1.4398e-18	0.000278694	2249.79	1644.77
TGGT1_286420A	putative elongation factor 1-alpha (EF-1-ALPHA)	5598.35	2237.59	3851.19	1035.81	0.539698	1.11119	0.0011996	4.15e-12	4724.77	1636.7
TGGT1_311470	rhoptry neck protein RON5	5347.02	1790.03	7351.55	1478.07	-0.459314	0.276266	0.0213373	0.215274	6349.28	1634.05
TGGT1_228150	hypothetical protein	1479.21	1139.29	2075.69	2126.51	-0.488765	-0.900353	0.013219	4.92e-07	1777.45	1632.9
TGGT1_207750	hypothetical protein	799.244	1269.7	1494.09	1993.22	-0.902563	-0.650618	0.00100562	0.00798873	1146.67	1631.46
TGGT1_270240	MAG1 protein	3759.72	1856.4	4052.99	1406.29	-0.108362	0.400606	0.876916	0.0376737	3906.35	1631.35
TGGT1_222240	hypothetical protein	603.081	1409.51	739.475	1851.22	-0.294149	-0.393287	0.259103	0.0910892	671.278	1630.37
TGGT1_243730	rhoptry protein ROP9	4439.68	1551.56	8234.81	1690.62	-0.891279	-0.123834	7.46811e-08	0.701592	6337.25	1621.09
TGGT1_294610	putative histone lysine methyltransferase, SET	4321.31	1709.76	7072.97	1524.65	-0.710846	0.165317	2.60452e-05	0.590595	5697.14	1617.21
TGGT1_313540	hypothetical protein	1369.82	1717.79	1095.85	1511.87	0.321939	0.184224	0.102527	0.606679	1232.84	1614.83
TGGT1_309820	ribosomal protein RPL11	1803.05	1695.23	1334.24	1531.72	0.434422	0.146336	0.0265187	0.739823	1568.64	1613.47
TGGT1_276140	ADP ribosylation factor ARF1	1399.54	1612.02	1804.65	1607.67	-0.366762	0.00390141	0.170247	1	1602.1	1609.85
TGGT1_278830	glucose-6-phosphate 1-dehydrogenase	4305.93	1468.59	8747.15	1750.23	-1.02249	-0.253114	2.60859e-10	0.274251	6526.54	1609.41
TGGT1_223390	putative activating signal cointegrator 1 complex subunit 3 family 1 ASCC3L1	2084.08	1499.67	2574.52	1718.41	-0.304896	-0.196427	0.249989	0.531305	2329.3	1609.04
TGGT1_315760	AP2 domain transcription factor AP2XI-4	737.747	1454.37	1357.54	1760.77	-0.879792	-0.275813	5.29891e-05	0.261645	1047.64	1607.57
TGGT1_298610	GYF domain-containing protein	2039.15	1465.53	2966.75	1741.9	-0.540917	-0.249237	0.0081665	0.381107	2502.95	1603.71
TGGT1_221690	hypothetical protein	414.813	1368.49	466.003	1827.36	-0.167878	-0.417175	0.752197	0.0637905	440.408	1597.93
TGGT1_280370	hypothetical protein	634.314	1218.73	1256.56	1975.5	-0.986212	-0.696841	8.31014e-07	0.000266527	945.437	1597.11
TGGT1_241240	hypothetical protein	545.607	1342.71	1138.77	1849.65	-1.06155	-0.462106	1.48876e-07	0.0315357	842.19	1596.18
TGGT1_310970	hypothetical protein	537.201	1438.66	844.727	1751.9	-0.653023	-0.284196	0.00316542	0.272368	690.964	1595.28
TGGT1_269010	AP2 domain transcription factor AP2VIII-7	1617.84	1169.86	4195.15	2017.89	-1.37466	-0.786518	3.83852e-15	5.9e-06	2906.49	1593.87
TGGT1_224870	hypothetical protein	564.958	1359.97	789.24	1819.91	-0.482321	-0.420289	0.115404	0.0696376	677.099	1589.94
TGGT1_255190	myosin C	2810.42	1273.98	5721.31	1904.3	-1.02556	-0.579923	1.63477e-09	0.000745641	4265.87	1589.14
TGGT1_278205	hypothetical protein	379.652	1402.16	382.654	1774.7	-0.0113632	-0.339927	0.928709	0.187097	381.153	1588.43
TGGT1_308890	transcription elongation factor SPT6	1076.97	1421.97	1005.25	1749.4	0.0994223	-0.298973	0.745901	0.241652	1041.11	1585.68
TGGT1_227900	AP2 domain transcription factor AP2X-1	284.958	1496.32	201.606	1663.28	0.499208	-0.152614	0.0430751	0.748258	243.282	1579.8
TGGT1_278030	hypothetical protein	375.601	1309.09	681.722	1843.92	-0.859984	-0.494218	0.000660153	0.0272897	528.662	1576.5
TGGT1_202830	putative Elicitor-responsive protein	1403.08	1030.71	3145.6	2121.69	-1.16474	-1.04157	9.52233e-07	2.39e-06	2274.34	1576.2
TGGT1_310950	AP2 domain transcription factor AP2XI-3	2111.07	1517.35	2997.62	1624.46	-0.505843	-0.0984108	0.013219	0.882311	2554.35	1570.9
TGGT1_301270	Tyrosine kinase-like (TKL) protein	403.899	1280.57	358.845	1857.05	0.170634	-0.536229	0.607842	0.0197273	381.372	1568.81
TGGT1_261780	microneme protein MIC7	1451.33	1121.54	3557.99	2013.59	-1.29368	-0.844289	2.80015e-13	1.76e-06	2504.66	1567.56
TGGT1_231960	putative omega secalin	2303.79	1091.44	6020.67	2025.66	-1.38592	-0.892162	3.41589e-17	1.48e-07	4162.23	1558.55
TGGT1_263610	hypothetical protein	1787.25	1153.47	936.272	1959.9	0.932739	-0.764806	0.0592376	0.281922	1361.76	1556.68
TGGT1_226970	ribosomal protein RPS11	1468.2	1663.21	1336.03	1448.71	0.136101	0.199205	0.617077	0.552842	1402.12	1555.96
TGGT1_235680	peptidase M16 inactive domain-containing protein	465.365	1044.18	1525.66	2062.13	-1.713	-0.98176	1.79291e-15	2.88e-06	995.515	1553.16
TGGT1_221210	cyclophilin	3079.35	1709.37	4005.99	1394.21	-0.379533	0.294012	0.0651624	0.182104	3542.67	1551.79
TGGT1_267720	transporter, cation channel family protein	1507.06	1235.64	2564.42	1867.18	-0.766901	-0.595606	0.0001067	0.00168095	2035.74	1551.41
TGGT1_258580	rhoptry protein ROP17	3809.4	1717.47	4649.58	1382.43	-0.287539	0.313075	0.545381	0.381107	4229.49	1549.95
TGGT1_263040	ribosomal protein RPS16	1880.33	1757.76	1411.5	1339.6	0.413757	0.391941	0.036364	0.0856603	1645.91	1548.68
TGGT1_316310	superoxide dismutase	4032.58	1490.85	6507.29	1604.12	-0.690353	-0.105648	0.000106297	0.771873	5269.93	1547.49
TGGT1_221620	putative beta-tubulin	4045.28	1728.68	5179.44	1365.52	-0.356558	0.340212	0.0934664	0.104652	4612.36	1547.1
TGGT1_286470	AGC kinase	917.515	1161.43	2964.37	1929.47	-1.69192	-0.732303	1.9478e-23	7.25e-05	1940.94	1545.45
TGGT1_234490	kelch repeat-containing protein	295.901	1739.93	438.947	1346.5	-0.568932	0.369807	0.00638875	0.145368	367.424	1543.21
TGGT1_277490	hypothetical protein	342.555	932.167	644.364	2149.51	-0.911542	-1.20535	0.00124608	2.28e-08	493.46	1540.84
TGGT1_300190	ribosomal protein RPL37A	2149.38	1523.13	1542.32	1549.38	0.47882	-0.024647	0.0228034	1	1845.85	1536.26
TGGT1_206540	hypothetical protein	969.492	1166.52	1468.26	1889.19	-0.598806	-0.695557	0.00942625	0.000219239	1218.88	1527.86
TGGT1_305340	corepressor complex CRC230	2217.65	1625.18	2766.95	1423.01	-0.319262	0.191656	0.223716	0.555001	2492.3	1524.09
TGGT1_237230	hypothetical protein	1122.87	1017.16	2988.9	2020.68	-1.41242	-0.990292	3.53109e-15	3.08e-08	2055.88	1518.92
TGGT1_261250	histone H2A1	5417.83	1882.84	3712.84	1139.83	0.545192	0.724095	0.00636234	0.000754907	4565.33	1511.33
TGGT1_293820	calpain family cysteine protease domain-containing protein	358.849	1112.06	568.516	1905.42	-0.663822	-0.776871	0.00328971	0.000120787	463.682	1508.74
TGGT1_205680	hypothetical protein	892.604	838.342	3780.58	2178.84	-2.08251	-1.37795	1.28638e-34	7.83e-16	2336.59	1508.59
TGGT1_227820	hypothetical protein	273.075	1562.88	140.848	1449.32	0.955161	0.108828	9.90488e-05	0.901212	206.962	1506.1
TGGT1_220630	hypothetical protein	282.661	1394.6	587.655	1613.91	-1.0559	-0.210706	2.77733e-05	0.555572	435.158	1504.26
TGGT1_203060	hypothetical protein	141.647	971.158	281.827	2027.49	-0.992507	-1.06192	9.99872e-05	1.51e-07	211.737	1499.33
TGGT1_304650	histidine acid phosphatase superfamily protein	487.134	926.49	525.776	2068.41	-0.11013	-1.15867	0.944515	2.12e-09	506.455	1497.45
TGGT1_290678	hypothetical protein	849.884	1260.66	923.659	1731.58	-0.120095	-0.457907	0.917117	0.0361429	886.772	1496.12
TGGT1_264640	bromodomain-containing protein	745.154	1218.57	1872.68	1767.41	-1.32949	-0.536444	8.45433e-12	0.00523894	1308.92	1492.99
TGGT1_284645	hypothetical protein	139.682	1495.05	60.8033	1487.93	1.19993	0.00688226	0.0118432	1	100.243	1491.49
TGGT1_219850	prolyl-tRNA synthetase (ProRS)	4482.47	1874.82	3485.59	1099.48	0.362892	0.769933	0.108349	0.00165903	3984.03	1487.15
TGGT1_225080	ribosomal protein RPS18	2253.84	1592.48	1801.87	1374.34	0.322892	0.212539	0.182245	0.671575	2027.86	1483.41
TGGT1_214220	hypothetical protein	905.215	1433.59	1432.65	1530.01	-0.662356	-0.0939107	0.00584366	0.873859	1168.93	1481.8
TGGT1_227948	peptidase M16 inactive domain-containing protein	4003.71	1708.36	3886.01	1255.2	0.0430478	0.444689	0.850171	0.0160529	3944.86	1481.78
TGGT1_276180	histone acetyltransferase TAF1/250	534.241	1144.84	665.601	1816.66	-0.317169	-0.666145	0.561268	0.000906112	599.921	1480.75
TGGT1_214090	signal peptidase	1294.54	1362.93	1637.08	1595.65	-0.338687	-0.227435	0.38257	0.488351	1465.81	1479.29
TGGT1_202500	GAPM1a	4419.58	1772.95	4797.65	1185.3	-0.118421	0.580897	0.817651	0.00104948	4608.61	1479.13
TGGT1_316250	hypothetical protein	2955.37	1168.12	5928.64	1785.85	-1.00436	-0.612425	9.88314e-09	0.000428976	4442.01	1476.99
TGGT1_278870	myosin F	1688.52	1809.76	1695.52	1134.95	-0.0059617	0.673161	0.946869	0.000282009	1692.02	1472.36
TGGT1_268200	RNA recognition motif-containing protein	2420.52	1487.24	2692.17	1445.72	-0.153449	0.0408486	0.92064	1	2556.35	1466.48
TGGT1_207840	ribosomal protein RPS17	4914.45	1636.38	3581.5	1296.43	0.456467	0.335965	0.0505661	0.240141	4247.98	1466.41
TGGT1_267680	microneme protein MIC12	590.958	1142.45	1254.65	1783.88	-1.08616	-0.642881	6.15231e-08	0.000897403	922.804	1463.17
TGGT1_232250	catalase	3655.68	1332.22	6407.33	1577.48	-0.809582	-0.243787	4.89526e-06	0.28026	5031.51	1454.85
TGGT1_257430	hypothetical protein	668.178	1119.16	900.872	1783.27	-0.431091	-0.672108	0.160848	0.000974341	784.525	1451.21
TGGT1_269420	hypothetical protein	1255.02	1130.38	2156.32	1733.34	-0.780857	-0.61675	0.000108615	0.00151956	1705.67	1431.86
TGGT1_260240	ccr4-associated factor family protein	888.042	1429.11	1914.97	1429.66	-1.10862	-0.000554656	4.31365e-08	1	1401.51	1429.39
TGGT1_214960	AP2 domain transcription factor AP2X-8	605.531	1012.33	1054.47	1843.3	-0.800242	-0.86461	0.000233635	1.06e-05	829.999	1427.82
TGGT1_232000	hypothetical protein	880.721	1102.01	2006.39	1751.45	-1.18785	-0.66842	3.10067e-10	0.000745641	1443.56	1426.73
TGGT1_251780	heat shock protein	2792.95	1463.67	4797.53	1388.7	-0.780503	0.0758496	0.00025915	0.946479	3795.24	1426.18
TGGT1_259260	membrane protein FtsH1	1658.47	1535.05	1196.02	1311.28	0.471612	0.227303	0.00913874	0.508803	1427.24	1423.17
TGGT1_306190	hypothetical protein	2186.63	1430.39	1657.2	1414.37	0.399962	0.0162533	0.0269775	1	1921.92	1422.38
TGGT1_212290	ribosomal protein RPS19	2389.29	1659.73	1399.9	1184.74	0.771255	0.486379	8.78574e-06	0.0181668	1894.6	1422.23
TGGT1_284560	ribosomal protein RPL9	1969.25	1712.89	1303.46	1128.66	0.595294	0.601818	0.000824162	0.00191851	1636.35	1420.77
TGGT1_266070	ribosomal protein RPL31	2007.25	1649	1161.23	1187.7	0.789563	0.473422	1.23817e-05	0.0246836	1584.24	1418.35
TGGT1_319340	hypothetical protein	5886.48	1527.08	8149.14	1303.82	-0.469242	0.228026	0.0114594	0.40725	7017.81	1415.45
TGGT1_202780	rhoptry kinase family protein ROP25	984.759	1305.83	1462.25	1516.54	-0.570345	-0.215823	0.0257349	0.65206	1223.5	1411.18
TGGT1_231440	LsmAD domain-containing protein	1999.36	1421.11	2453.11	1400.93	-0.295075	0.0206342	0.449293	1	2226.24	1411.02
TGGT1_312905	hypothetical protein	1485.14	1307.69	3176.67	1511.66	-1.09692	-0.20911	1.01851e-09	0.457637	2330.9	1409.68
TGGT1_205040	PGAP1 family protein	809.069	1301.82	955.01	1517.35	-0.239253	-0.221029	0.612925	0.516388	882.039	1409.58
TGGT1_293690	profilin PRF	2677.33	1436.5	4910.25	1379.57	-0.875001	0.0583476	4.54882e-07	0.960987	3793.79	1408.03
TGGT1_211720	AP2 domain transcription factor AP2IV-5	532.668	1542.98	618.981	1268.65	-0.216657	0.282429	0.925172	0.632175	575.824	1405.81
TGGT1_248700	alveolin domain containing intermediate filament IMC12	5220.03	1780.6	4633.28	1024.72	0.172023	0.797144	0.413483	1.61e-06	4926.65	1402.66
TGGT1_294970	hypothetical protein	633.195	1044.63	2343.18	1756.11	-1.88775	-0.749392	1.04801e-24	9.56e-05	1488.19	1400.37
TGGT1_253380	AP2 domain transcription factor AP2III-2	1773.93	1527.21	1311.08	1271	0.436199	0.264935	0.0160689	0.303097	1542.51	1399.1
TGGT1_243430	OTU family cysteine protease	1106.81	958.335	2490.31	1835.8	-1.16991	-0.937807	2.88697e-10	2.86e-07	1798.56	1397.07
TGGT1_309730	thioredoxin reductase	1985.64	1560.57	2482.98	1221.36	-0.322472	0.353582	0.394853	0.190434	2234.31	1390.96
TGGT1_312090	ribosomal protein RPL23	2010.03	1602.34	1321.99	1173.78	0.604508	0.449023	0.00115113	0.0391513	1666.01	1388.06
TGGT1_299050	ribosomal protein RPL17	1640.45	1526.14	1144.2	1237.22	0.519752	0.302791	0.00935288	0.286226	1392.32	1381.68
TGGT1_245490	microneme protein MIC8	2003.47	1020.24	6192.26	1742.96	-1.62797	-0.772627	1.95723e-23	5.03e-06	4097.87	1381.6
TGGT1_234230	hypothetical protein	977.079	1312.1	883.058	1446.77	0.145966	-0.140955	0.623976	0.721272	930.069	1379.44
TGGT1_226830	DnaK family protein	2069.02	1596.89	1919.3	1158.95	0.108365	0.462445	0.63581	0.0161878	1994.16	1377.92
TGGT1_262690	ribosomal protein RPL27	1144.58	1461.01	819.679	1294.05	0.481682	0.175072	0.0258368	0.701904	982.127	1377.53
TGGT1_231140	ribosomal protein RPS25	1543.37	1452.53	1149.73	1302.05	0.424782	0.157786	0.028654	0.678501	1346.55	1377.29
TGGT1_247040	hypothetical protein	617.836	1191.11	451.105	1562.09	0.453761	-0.391177	0.0530507	0.116153	534.47	1376.6
TGGT1_308860	hypothetical protein	1475.04	1152.51	3694.62	1600.05	-1.32467	-0.473335	3.62024e-14	0.0173043	2584.83	1376.28
TGGT1_293000	3'5'-cyclic nucleotide phosphodiesterase domain-containing protein	529.34	1073.29	1042.18	1674.05	-0.977342	-0.641298	4.92784e-06	0.00460782	785.761	1373.67
TGGT1_234380	hypothetical protein	2726.31	1261.01	6051.76	1486.12	-1.1504	-0.236965	1.08588e-11	0.352734	4389.04	1373.56
TGGT1_319640	hypothetical protein	548.268	900.324	1068.27	1838.89	-0.962322	-1.03032	1.79068e-05	6.95e-08	808.269	1369.61
TGGT1_213280	SAG-related sequence SRS25	2542.7	1117.26	10671.9	1621.66	-2.06939	-0.537508	3.61345e-41	0.00159628	6607.3	1369.46
TGGT1_291980	HECT-domain (ubiquitin-transferase) domain-containing protein	2303.4	1204.98	1098.92	1526.47	1.06768	-0.341195	0.00289325	0.658479	1701.16	1365.72
TGGT1_201120	ELMO/CED-12 family protein	178.805	929.384	186.082	1801.45	-0.0575539	-0.954813	0.980012	3.67e-06	182.444	1365.42
TGGT1_287480	hypothetical protein	1270.38	1566.68	1055.51	1161.77	0.267325	0.431383	0.280563	0.0472974	1162.94	1364.23
TGGT1_237290	hypothetical protein	682.568	1007.55	899.752	1702.02	-0.398555	-0.756395	0.134284	0.000105194	791.16	1354.79
TGGT1_201860	hypothetical protein	3546.26	1308.09	5207.68	1395.85	-0.554341	-0.0936851	0.00352098	0.853659	4376.97	1351.97
TGGT1_240090	putative rhoptry kinase family protein ROP34	1059.68	907.083	2345.54	1796.13	-1.14629	-0.985583	1.83047e-09	5.74e-08	1702.61	1351.61
TGGT1_271030	AP2 domain transcription factor AP2VIII-6	1078.73	1199.65	1278.5	1502.18	-0.245129	-0.324451	0.418869	0.208269	1178.62	1350.92
TGGT1_253700	transporter, major facilitator family protein	905.001	1273.3	1197.38	1424.75	-0.40389	-0.162136	0.14497	0.755818	1051.19	1349.02
TGGT1_235930	domain K- type RNA binding proteins family protein	2253.45	1485.62	2328.01	1206.08	-0.0469606	0.300739	0.987985	0.216903	2290.73	1345.85
TGGT1_312100	plasma membrane-type Ca(2+)-ATPase A1 PMCAA1	1407.28	1387.56	1552.01	1300.94	-0.141226	0.0929998	0.826259	0.857769	1479.65	1344.25
TGGT1_212980	hypothetical protein	1794.88	1285.23	3024.89	1401	-0.752995	-0.12444	2.52489e-05	0.648709	2409.89	1343.12
TGGT1_257380	hypothetical protein	2780.22	1224.55	4985.98	1454.15	-0.842676	-0.247932	3.67624e-06	0.335976	3883.1	1339.35
TGGT1_225870	hypothetical protein	496.96	1024.04	1757.58	1651.78	-1.82239	-0.689746	3.4507e-21	0.000600206	1127.27	1337.91
TGGT1_209250	hypothetical protein	1232.98	1363.72	1727.04	1308	-0.486145	0.0601773	0.0652654	0.963671	1480.01	1335.86
TGGT1_290160	putative sortilin	2370.76	1567.3	2548.21	1101.28	-0.104135	0.509104	0.980012	0.043481	2459.48	1334.29
TGGT1_257680	myosin light chain MLC1	2780.55	1286.84	4605.59	1378.98	-0.728013	-0.0997717	0.000142497	0.820077	3693.07	1332.91
TGGT1_261490	hypothetical protein	281.572	1073.31	242.146	1585.66	0.217626	-0.563021	0.417715	0.0134815	261.859	1329.48
TGGT1_310170	hypothetical protein	737.2	1019.17	983.293	1637.58	-0.415566	-0.684176	0.0764366	0.000831684	860.247	1328.37
TGGT1_269690	hypothetical protein	1859.83	1070.1	2937.7	1585.88	-0.659518	-0.567542	0.0531656	0.0895664	2398.76	1327.99
TGGT1_239760	ribosomal protein RPL22	1031.47	1240.16	1060.37	1412.85	-0.0398689	-0.188081	0.992671	0.571791	1045.92	1326.51
TGGT1_245680	ribosomal protein RPL21	2601.02	1458.02	2700.69	1192.6	-0.0542501	0.289902	1	0.216903	2650.86	1325.31
TGGT1_315150	putative eukaryotic initiation factor-4E	565.381	1453.7	765.889	1187.56	-0.437913	0.291724	0.643347	0.7959	665.635	1320.63
TGGT1_230170	hypothetical protein	308.903	968.42	902.148	1669.19	-1.54621	-0.785439	2.0768e-13	8.59e-05	605.526	1318.8
TGGT1_310150	AMP-binding enzyme domain-containing protein	991.743	1211.81	1446.7	1420.52	-0.544731	-0.229255	0.0173364	0.433783	1219.22	1316.17
TGGT1_218550	PIK3R4 kinase-related protein	868.689	1171.05	1369.41	1458.97	-0.656644	-0.317153	0.00160536	0.160191	1119.05	1315.01
TGGT1_220470	hypothetical protein	519.878	881.255	1031.23	1748.42	-0.988122	-0.988419	7.14747e-06	3.6e-07	775.554	1314.84
TGGT1_231850	serine-threonine phosophatase 2C (PP2C)	3757.73	1604.71	3541.82	1023.71	0.08537	0.648504	0.794556	0.0596462	3649.77	1314.21
TGGT1_289330	ubiquitin carboxyl-terminal hydrolase family 2 protein	1737.05	1385.85	1940.49	1241.17	-0.159782	0.159074	0.773113	0.657228	1838.77	1313.51
TGGT1_263000	Beige/BEACH domain-containing protein	475.736	1062.04	729.746	1564.8	-0.617233	-0.559148	0.0154747	0.00824175	602.741	1313.42
TGGT1_233430	hypothetical protein	262.191	1039.92	254.729	1577.68	0.0416543	-0.601335	0.980012	0.195848	258.46	1308.8
TGGT1_236970	SWI2/SNF2-containing PHD finger protein	1123.17	1370.63	1169.26	1246.14	-0.0580189	0.137363	0.980012	0.757572	1146.22	1308.39
TGGT1_258660	rhoptry protein ROP6	3784.54	1576.89	3607.73	1035.56	0.0690259	0.606675	0.770633	0.000981259	3696.13	1306.22
TGGT1_321530	cathepsin CPL	1219.52	978.476	2104.01	1629.46	-0.78682	-0.73579	1.89107e-05	0.00011736	1661.77	1303.97
TGGT1_243200	hypothetical protein	3832.49	1525.99	4065.08	1078.71	-0.0850019	0.500434	0.976375	0.00798975	3948.79	1302.35
TGGT1_227780	hypothetical protein	199.817	1029.23	311.877	1568.74	-0.642295	-0.608043	0.00622439	0.00835731	255.847	1298.99
TGGT1_244530	hypothetical protein	866.513	939.301	1769.64	1657.12	-1.03016	-0.819021	1.86107e-07	2.45e-05	1318.08	1298.21
TGGT1_214440	4'-phosphopantetheinyl transferase superfamily protein	1608.19	980.319	2857.46	1613.2	-0.829296	-0.718606	0.00102251	0.00275183	2232.83	1296.76
TGGT1_225000	hypothetical protein	408.464	936.256	287.54	1639.8	0.506447	-0.808547	0.0601955	0.000130462	348.002	1288.03
TGGT1_283780	glucose-6-phosphate isomerase GPI	2276.76	1149	4606.4	1421.28	-1.01666	-0.306804	9.53634e-09	0.175343	3441.58	1285.14
TGGT1_275810	ribosomal protein RPS10	2065.15	1467.26	1592.86	1096.48	0.374633	0.420243	0.13731	0.22202	1829	1281.87
TGGT1_269920	phosphatidylserine decarboxylase	420.317	902.79	978.676	1649.9	-1.21935	-0.869919	5.19201e-08	7.99e-06	699.497	1276.35
TGGT1_240380	hypothetical protein	614.147	1480.31	585.32	1064.96	0.0693595	0.475097	0.973329	0.137043	599.733	1272.64
TGGT1_201260	sugar transporter ST3	675.22	1121.9	1098.27	1419.81	-0.701799	-0.339761	0.000749515	0.163141	886.743	1270.85
TGGT1_313380	hypothetical protein	2743.54	1307.34	4132.91	1230.88	-0.591117	0.086935	0.00265517	0.919334	3438.23	1269.11
TGGT1_280490	U-box domain-containing protein	2296.87	1303.63	2603.34	1230.07	-0.180698	0.0837938	0.864003	0.943993	2450.11	1266.85
TGGT1_243960	nuclear transport factor 2 (ntf2) domain-containing protein	1411.67	1085.94	1262.05	1444.4	0.161635	-0.411533	0.455827	0.179505	1336.86	1265.17
TGGT1_300048	hypothetical protein	252.033	1006.18	724.311	1524.12	-1.523	-0.599089	9.75364e-10	0.0153681	488.172	1265.15
TGGT1_219810	hypothetical protein	1194.67	1226.84	1948.94	1298.73	-0.706076	-0.0821515	0.000295845	0.875182	1571.81	1262.78
TGGT1_288890	hypothetical protein	165.804	1554.76	156.204	970.262	0.08605	0.680244	0.980012	0.580108	161.004	1262.51
TGGT1_233220	hypothetical protein	2649.01	875.253	5880.54	1646.44	-1.1505	-0.911577	7.10045e-08	7.97e-06	4264.77	1260.85
TGGT1_282070	hypothetical protein	2646.26	1363.29	4045.27	1149.98	-0.612286	0.245482	0.0165219	0.432625	3345.76	1256.63
TGGT1_229310	mediator complex subunit MED14	380.92	991.255	355.524	1520.35	0.0995415	-0.617075	0.945639	0.0045179	368.222	1255.8
TGGT1_308090	rhoptry protein ROP5	5252.19	1681.28	5755.98	826.916	-0.132142	1.02375	0.657546	2.71e-10	5504.08	1254.1
TGGT1_230160	hypothetical protein	1982.88	913.433	4209.58	1588.03	-1.08608	-0.797864	5.4659e-10	3.11e-06	3096.23	1250.73
TGGT1_209500	hypothetical protein	728.341	1053.34	825.527	1443.46	-0.1807	-0.454557	0.602898	0.0409846	776.934	1248.4
TGGT1_228750	calcium dependent protein kinase CDPK7	586.181	1082.56	654.928	1405.31	-0.15999	-0.376449	0.771367	0.131803	620.554	1243.93
TGGT1_248390	ribosomal protein RPL26	1358.85	1201.07	600.61	1280.52	1.17788	-0.0924176	1.44149e-10	0.912209	979.729	1240.79
TGGT1_309980	dynein heavy chain family protein	154.617	1104.57	245.667	1370.35	-0.668001	-0.311066	0.0291784	0.364236	200.142	1237.46
TGGT1_259640	nucleoporin autopeptidase	1569.49	1214.77	2195.93	1253.91	-0.484538	-0.0457576	0.0182409	0.986872	1882.71	1234.34
TGGT1_217890	putative alkyl hydroperoxide reductase/ Thiol specific antioxidant/ Mal allergen	3640.6	1200.03	10415.3	1268.15	-1.51646	-0.0796563	3.76429e-22	0.818951	7027.97	1234.09
TGGT1_236540	RNA recognition motif-containing protein	1710.5	1231.99	2270.49	1230.78	-0.408584	0.00141809	0.0829443	1	1990.49	1231.39
TGGT1_214320	facilitative glucose transporter GT1	4617.86	1185.78	6225.09	1269.28	-0.43087	-0.0981652	0.0372902	0.801809	5421.47	1227.53
TGGT1_257470	myosin J	656.991	978.664	791.032	1476.31	-0.267862	-0.593113	0.63581	0.0221328	724.011	1227.49
TGGT1_249900	putative adenine nucleotide translocator	3121.75	1652.52	2322.85	801.026	0.426461	1.04475	0.120197	0.000110802	2722.3	1226.77
TGGT1_255220	AP2 domain transcription factor AP2VIIb-3	1066.69	1124.77	1633.82	1323.84	-0.615107	-0.23511	0.00478183	0.42135	1350.26	1224.3
TGGT1_250810	ribosomal protein RPL35	1475.25	1307.57	2144.64	1137.08	-0.539778	0.201555	0.01127	0.488351	1809.94	1222.33
TGGT1_231480	putative GCN1	2219.31	1367.37	1864.82	1076.9	0.251078	0.344524	0.220477	0.166034	2042.07	1222.13
TGGT1_227380	hypothetical protein	1082.08	1245.95	1493.36	1196.66	-0.464751	0.0582322	0.061058	0.981426	1287.72	1221.31
TGGT1_223840	putative ATP-citrate lyase	3116.36	1146.15	4557.8	1291.23	-0.548473	-0.17195	0.00521137	0.601919	3837.08	1218.69
TGGT1_273660	AP2 domain transcription factor AP2VIII-3	1404.92	1038.33	2019.15	1398.18	-0.523255	-0.429279	0.0209107	0.0302656	1712.04	1218.25
TGGT1_264870	Sodium:neurotransmitter symporter family protein	970.64	790.649	2116.51	1644.8	-1.12468	-1.0568	5.65475e-09	4.11e-09	1543.58	1217.73
TGGT1_275320	penicillin amidase	201.118	1018.03	331.531	1415.44	-0.721098	-0.475471	0.01618	0.0589981	266.325	1216.74
TGGT1_256760	pyruvate kinase PyK1	4161.11	1204.15	6066.42	1224.84	-0.543877	-0.0245751	0.00425384	0.986533	5113.76	1214.5
TGGT1_268380	RNA recognition motif-containing protein	770.249	1015.88	1254.9	1409.88	-0.70418	-0.472854	0.00392613	0.0260451	1012.58	1212.88
TGGT1_207760	DnaJ C terminal region domain-containing protein	499.046	1435.97	267.464	989.438	0.899828	0.537345	3.01121e-05	0.0228135	383.255	1212.7
TGGT1_265790	hypothetical protein	1242.48	942.844	2969.16	1469.88	-1.25684	-0.640604	6.22871e-12	0.00109952	2105.82	1206.36
TGGT1_309110	tRNA methyl transferase	197.823	1171.99	207.933	1239.69	-0.071905	-0.0810254	0.980012	0.960987	202.878	1205.84
TGGT1_214980	hypothetical protein	290.974	737.7	663.937	1659.76	-1.19016	-1.16987	2.06067e-07	3.01e-08	477.455	1198.73
TGGT1_294690	rhomboid protease ROM5	300.679	627.247	779.74	1766.45	-1.37477	-1.49374	7.05623e-09	4.15e-12	540.21	1196.85
TGGT1_215220	hypothetical protein	1961.27	911.964	5470.75	1479.77	-1.47995	-0.698319	1.15699e-18	0.00010052	3716.01	1195.86
TGGT1_269730	myosin-light-chain kinase	733.574	1077.33	1034.54	1313.12	-0.495973	-0.285544	0.0830536	0.354763	884.057	1195.23
TGGT1_269980	putative preprotein translocase Sec61	3814.35	1503.91	1950.39	881.917	0.967677	0.770008	1.43071e-06	0.000730122	2882.37	1192.92
TGGT1_295850	cyclic nucleotide-binding domain-containing protein	660.043	950.47	1140.01	1433.65	-0.788417	-0.592977	0.000379318	0.00712547	900.028	1192.06
TGGT1_300055	hypothetical protein	17.9593	988.592	40.0489	1393.76	-1.15703	-0.495532	0.0567981	0.0599627	29.0041	1191.17
TGGT1_247440	hypothetical protein	1420.98	1178.23	2436.05	1203.88	-0.77766	-0.0310657	3.57309e-05	1	1928.51	1191.06
TGGT1_293240	triacylglycerol lipase	283.658	983.896	363.834	1393.35	-0.35913	-0.501981	0.378708	0.0418558	323.746	1188.62
TGGT1_297220	AMP-binding enzyme domain-containing protein	93.7264	1166.62	285.033	1209.38	-1.6046	-0.0519378	0.000119796	1	189.38	1188
TGGT1_280800	SWI2/SNF2 SRCAP/Ino80	377.715	988.204	383.713	1386.31	-0.0227328	-0.488365	0.926152	0.0451344	380.714	1187.26
TGGT1_290640	putative DNA mismatch repair protein MSH6-1	1100.71	1274.84	777.049	1098.29	0.502351	0.215058	0.0216225	0.540854	938.878	1186.56
TGGT1_204100	eIF2 kinase IF2K-C	206.227	832.105	302.867	1540.6	-0.554451	-0.888658	0.1023	0.00113189	254.547	1186.35
TGGT1_316620	WD domain, G-beta repeat-containing protein	213.363	1314.92	430.51	1053.17	-1.01274	0.320232	0.750811	0.986872	321.936	1184.05
TGGT1_226410	EF-1 guanine nucleotide exchange domain-containing protein	3070.32	1488.55	2894.15	878.068	0.0852497	0.761503	0.791657	0.00161908	2982.23	1183.31
TGGT1_318230	phosphoglycerate kinase PGKI	2606.73	1290.56	2778.58	1071.78	-0.0921048	0.267992	0.964338	0.230831	2692.66	1181.17
TGGT1_210300	hypothetical protein	338.655	1046.6	526.402	1311.33	-0.636347	-0.325332	0.0622155	0.247738	432.528	1178.96
TGGT1_223060	MORN repeat-containing protein	556.521	1083.35	703.151	1273.76	-0.3374	-0.233598	0.255414	0.476873	629.836	1178.55
TGGT1_312700	hypothetical protein	328.827	1109.99	192.572	1244.93	0.771929	-0.16552	0.00160484	0.670854	260.7	1177.46
TGGT1_233500	triose-phosphate isomerase TPI-II	982.976	1115.69	945.956	1229.19	0.0553831	-0.139777	0.872527	0.783625	964.466	1172.44
TGGT1_308010	hypothetical protein	384.912	655.941	563.06	1687.11	-0.548759	-1.36292	0.060528	1.68e-11	473.986	1171.53
TGGT1_306620	AP2 domain transcription factor AP2IX-9	154.195	589.874	928.162	1752.48	-2.58962	-1.57092	7.69192e-31	7.83e-16	541.178	1171.18
TGGT1_244320	ribosomal protein RPL24	1932.78	1254.69	1219.03	1087.08	0.664949	0.206869	0.000594323	0.469828	1575.9	1170.88
TGGT1_266990	beta-COP	1847.16	1168.67	2219.42	1162.85	-0.264875	0.00720211	0.384155	1	2033.29	1165.76
TGGT1_213660	zinc finger (CCCH type) motif-containing protein	1460.28	1435.26	1277.25	893.132	0.193214	0.684362	0.342111	0.000666904	1368.76	1164.19
TGGT1_209950	putative thioredoxin	2399.36	1084.48	2333.45	1238.96	0.0401803	-0.192126	0.941515	0.594451	2366.41	1161.72
TGGT1_226790	ABC transporter, ATP-binding domain-containing protein	116.463	1442.44	291.825	875.022	-1.32524	0.721115	3.66349e-06	0.00109225	204.144	1158.73
TGGT1_257350	putative eukaryotic translation initiation factor	1321.6	950.812	2249.44	1363.73	-0.767281	-0.520327	0.000149588	0.00854535	1785.52	1157.27
TGGT1_225490	calcium-dependent protein kinase CDPK2	1043.78	973.014	2449.86	1330.13	-1.23088	-0.451034	1.071e-10	0.0358622	1746.82	1151.57
TGGT1_215490	transporter, major facilitator family protein	649.673	1326.02	459.987	971.06	0.49812	0.449474	0.0282606	0.0639789	554.83	1148.54
TGGT1_297060	phosphoglycerate mutase PGMII	1981.16	1321.71	2662.03	974.62	-0.426181	0.439496	0.0731525	0.0365388	2321.59	1148.17
TGGT1_262120	IQ calmodulin-binding motif domain-containing protein	175.237	1018.88	319.483	1263.12	-0.866432	-0.31001	0.00142237	0.393155	247.36	1141
TGGT1_247550	heat shock protein HSP60	2179.31	1232.4	2426.48	1036.18	-0.154993	0.250189	0.80873	0.301666	2302.9	1134.29
TGGT1_224980	hypothetical protein	245.835	1016.54	423.104	1250.82	-0.783323	-0.299206	0.0319088	0.55365	334.469	1133.68
TGGT1_269710	hypothetical protein	464.276	1002.55	636.148	1264.66	-0.45438	-0.335066	0.0771563	0.215753	550.212	1133.6
TGGT1_207370	hypothetical protein	792.076	1173.35	1210.91	1093.1	-0.612384	0.102211	0.169628	0.978239	1001.49	1133.22
TGGT1_212770	hypothetical protein	2524.41	1243.29	3640.43	1021.41	-0.528165	0.2836	0.123068	0.512542	3082.42	1132.35
TGGT1_213445	hypothetical protein	488.041	771.215	1254.43	1491.37	-1.36196	-0.951436	5.56377e-11	2.05e-06	871.235	1131.29
TGGT1_222860	putative eukaryotic translation initiation factor	2420.77	1253.34	1737.65	1005	0.47833	0.318592	0.00898393	0.225769	2079.21	1129.17
TGGT1_229480	putative calcium binding protein precursor	3771.17	1419.22	3204.56	830.059	0.234889	0.773816	0.245245	8.17e-06	3487.86	1124.64
TGGT1_206580	formin FRM2	742.13	1074.76	1128	1171.96	-0.60402	-0.124902	0.0126139	0.820077	935.064	1123.36
TGGT1_224350A	putative aminopeptidase N	2196.82	1429.43	1659.14	817.096	0.404982	0.806864	0.0226022	1.62e-05	1927.98	1123.26
TGGT1_309910	hypothetical protein	420.166	836.287	623.352	1410.06	-0.569089	-0.753691	0.056738	0.00044657	521.759	1123.18
TGGT1_266010	phosphatidylinositol 3- and 4-kinase	222.493	1016.86	326.325	1226.01	-0.552551	-0.269844	0.0177321	0.418179	274.409	1121.44
TGGT1_261500	hydrolase	605.472	1298.96	280.951	940.03	1.10774	0.466575	0.0289795	0.58112	443.212	1119.49
TGGT1_232230	ribosomal protein RPL30	1210.06	1078.85	1074.57	1155.81	0.171321	-0.0994131	0.542291	0.891368	1142.32	1117.33
TGGT1_314875	RIC1 protein	313.318	1088.48	304.769	1144.51	0.0399104	-0.0724096	0.880151	0.949641	309.043	1116.49
TGGT1_290660	RNA recognition motif-containing protein	2775.81	1052.04	3350.93	1180.62	-0.271654	-0.166358	0.654737	0.783401	3063.37	1116.33
TGGT1_293330	hypothetical protein	136.961	1032.77	190.2	1195.51	-0.473755	-0.211114	0.207704	0.599916	163.581	1114.14
TGGT1_204380	hypothetical protein	402.175	1138.56	398.342	1089.57	0.0138163	0.0634587	1	0.981426	400.258	1114.06
TGGT1_213370	formin FRM3	235.464	890.249	381.922	1333.51	-0.69777	-0.582946	0.0151289	0.0147653	308.693	1111.88
TGGT1_301440	calcium-dependent protein kinase CDPK1	1840.81	964.104	2310.93	1258.2	-0.328127	-0.384104	0.359012	0.13404	2075.87	1111.15
TGGT1_233160	hypothetical protein	512.621	908.906	723.153	1309.09	-0.496409	-0.526365	0.0629332	0.0277407	617.887	1109
TGGT1_324600	heat shock protein	1413	916.893	2657.84	1301.04	-0.911498	-0.504842	8.42073e-07	0.0146704	2035.42	1108.97
TGGT1_202620	hypothetical protein	1762.99	757.091	3585.93	1453.51	-1.02432	-0.941003	2.33601e-08	8.29e-08	2674.46	1105.3
TGGT1_313370	hypothetical protein	1525.28	1001.87	1417.51	1202.3	0.105711	-0.263097	1	0.625494	1471.4	1102.09
TGGT1_289920	hypothetical protein	743.943	579.034	3500.56	1614.1	-2.23432	-1.47901	3.36642e-36	3.88e-17	2122.25	1096.57
TGGT1_294870	universal stress family protein	1079.63	818.941	1585.93	1369.79	-0.554785	-0.74212	0.0138289	8.41e-05	1332.78	1094.36
TGGT1_217770	hypothetical protein	231.021	824.489	342.266	1363.25	-0.567095	-0.725476	0.148306	0.00182053	286.643	1093.87
TGGT1_289710	AP2 domain transcription factor AP2IX-5	1597.15	1085.39	1364.65	1101.96	0.22697	-0.0218561	0.311867	1	1480.9	1093.67
TGGT1_294060	hypothetical protein	183.008	1095.28	410.827	1091.15	-1.16663	0.00544601	2.94464e-06	1	296.917	1093.22
TGGT1_274130	TBC domain-containing protein	679.394	1151.35	870.986	1028.15	-0.358402	0.163282	0.259493	0.741814	775.19	1089.75
TGGT1_220900	hypothetical protein	3599.18	1077.82	6009.13	1101.17	-0.739488	-0.0309123	0.00228541	1	4804.15	1089.5
TGGT1_226730	aconitate hydratase ACN/IRP	1956.46	1109.82	3338.72	1068.12	-0.771053	0.0552455	7.98235e-05	0.964039	2647.59	1088.97
TGGT1_243570	ribosomal protein RPS26	3359.42	1211.54	3143.61	962.777	0.0957868	0.331566	0.658482	0.16694	3251.51	1087.16
TGGT1_201680	putative eukaryotic initiation factor-3 subunit 10	2417.59	1254.35	1991.78	918.267	0.279513	0.44995	0.246048	0.0898104	2204.68	1086.31
TGGT1_202540	3'5'-cyclic nucleotide phosphodiesterase domain-containing protein	441.814	1060.49	459.779	1111.6	-0.0575004	-0.0679127	0.980012	0.990853	450.796	1086.05
TGGT1_203710	AP2 domain transcription factor AP2VIIa-4	1705.85	1402.89	825.911	766.354	1.04643	0.87232	7.17674e-09	6.42e-06	1265.88	1084.62
TGGT1_249540	hypothetical protein	312.924	540.567	1675.46	1626.83	-2.42067	-1.58952	4.83463e-34	8.48e-17	994.192	1083.7
TGGT1_311070	hypothetical protein	572.333	1030.42	415.354	1125.86	0.462514	-0.127793	0.0653852	0.778328	493.844	1078.14
TGGT1_310790	hypothetical protein	2882.9	1004.42	6106.11	1149.88	-1.08274	-0.195125	1.91445e-10	0.572824	4494.5	1077.15
TGGT1_296010	phosphatidylinositol 3- and 4-kinase	505.275	1046.83	680.544	1103.61	-0.429622	-0.0762072	0.153923	0.978239	592.91	1075.22
TGGT1_232270	histidine acid phosphatase superfamily protein	455.842	950.512	659.966	1199.42	-0.533858	-0.33556	0.0626548	0.205671	557.904	1074.97
TGGT1_206670	hypothetical protein	1115.95	945.002	2055.73	1201.37	-0.881386	-0.346294	1.55292e-05	0.127166	1585.84	1073.19
TGGT1_255300	hypothetical protein	806.255	1021.13	1129.18	1124.88	-0.485966	-0.139608	0.0379254	0.78131	967.717	1073
TGGT1_215590	flavoprotein subunit of succinate dehydrogenase	1311.89	1038.17	1187.38	1107.6	0.143869	-0.0933884	0.760731	0.925134	1249.63	1072.89
TGGT1_214750	hypothetical protein	1402.81	783.907	1612.57	1357.86	-0.201043	-0.792578	0.558655	2.11e-05	1507.69	1070.88
TGGT1_278800	zinc finger protein 36 family 3 protein	615.023	999.89	785.004	1138.52	-0.35206	-0.187318	0.124228	0.581946	700.013	1069.21
TGGT1_315860	EF hand domain-containing protein	835.646	1070.97	723.076	1067.23	0.208744	0.00504719	0.378322	1	779.361	1069.1
TGGT1_270930	hypothetical protein	1324.53	1011.67	1217.59	1123.67	0.121456	-0.151471	0.67223	0.836377	1271.06	1067.67
TGGT1_229720	hypothetical protein	102.736	1117.99	37.5256	1015.73	1.453	0.138387	8.47568e-07	0.805389	70.131	1066.86
TGGT1_266690	hypothetical protein	314.495	865.743	636.525	1262.48	-1.01718	-0.544247	1.74042e-06	0.0185156	475.51	1064.11
TGGT1_265250	RNA recognition motif-containing protein	1010.79	836.497	1940.74	1291.4	-0.941124	-0.626508	4.78343e-06	0.00213844	1475.77	1063.95
TGGT1_290670	leucyl aminopeptidase LAP	2882.11	1242.79	2541.44	881.557	0.18148	0.495462	0.477114	0.0992983	2711.78	1062.18
TGGT1_292960	hypothetical protein	352.259	812.995	827.437	1307.94	-1.23201	-0.685981	2.64638e-08	0.00141406	589.848	1060.47
TGGT1_294620	putative eukaryotic initiation factor-3, subunit 8	2037	1331.23	1258.16	783.052	0.695131	0.765583	0.000234062	7.71e-05	1647.58	1057.14
TGGT1_208830	hypothetical protein	1488.4	1172.25	1222.99	941.274	0.283346	0.316595	0.200403	0.268509	1355.7	1056.76
TGGT1_232830	putative vacuolar proton translocating ATPase subunit A	1293.63	1037.96	1863.55	1062.82	-0.526627	-0.0341506	0.167849	1	1578.59	1050.39
TGGT1_244690	hypothetical protein	828.117	942.31	523.641	1156.7	0.661257	-0.295745	0.00121455	0.398188	675.879	1049.51
TGGT1_269290	hypothetical protein	1126.47	1099.6	916.151	996.62	0.298147	0.14186	0.180998	0.738716	1021.31	1048.11
TGGT1_304880	hypothetical protein	389.87	878.519	1442.23	1217.24	-1.88724	-0.470472	2.50351e-21	0.0512267	916.05	1047.88
TGGT1_257080	3'5'-cyclic nucleotide phosphodiesterase domain-containing protein	285.261	812.378	485.69	1282.42	-0.767756	-0.658649	0.00818717	0.0032543	385.475	1047.4
TGGT1_213610	hypothetical protein	806.496	983.426	1316.86	1108.81	-0.707363	-0.17312	0.000831551	0.589389	1061.68	1046.12
TGGT1_232130	hypothetical protein	2182.49	1075.85	4601.5	1016	-1.07613	0.0825738	1.30846e-09	0.876319	3392	1045.93
TGGT1_314500	subtilisin SUB2	477.972	868.832	1119.48	1218.84	-1.22783	-0.488361	2.75129e-09	0.0223216	798.728	1043.84
TGGT1_314450	hypothetical protein	174.27	860.135	367.834	1225.66	-1.07773	-0.510927	9.48916e-05	0.0387421	271.052	1042.9
TGGT1_294800A	putative elongation factor 1-alpha (EF-1-ALPHA)	1745.97	1121.32	1652.71	957.099	0.0791919	0.228456	0.791467	0.477904	1699.34	1039.21
TGGT1_315190	CAM kinase, SNF1 family	578.774	799.706	951.91	1277.97	-0.717826	-0.676311	0.00243532	0.00129968	765.342	1038.84
TGGT1_259240	ribosomal protein RPS21	2842.2	1135.07	2925.07	941.65	-0.0414635	0.269519	1	0.587663	2883.64	1038.36
TGGT1_316730	Sma protein	499.378	943.537	539.574	1130.66	-0.111688	-0.26102	0.890778	0.395557	519.476	1037.1
TGGT1_259950	carbonate dehydratase, eukaryotic-type domain-containing protein	734.177	654.724	2193.38	1418.28	-1.57895	-1.11518	5.00167e-17	1.61e-09	1463.78	1036.5
TGGT1_294740	hypothetical protein	101.133	786.962	127.508	1283.62	-0.334325	-0.705858	0.642257	0.0515012	114.321	1035.29
TGGT1_271740	hypothetical protein	1070.44	992.557	1586.79	1077.54	-0.567909	-0.118524	0.00927976	0.856525	1328.62	1035.05
TGGT1_219310	DnaK family protein	1772.33	986.575	1797.47	1083.34	-0.0203178	-0.13499	0.980012	0.779404	1784.9	1034.96
TGGT1_290950	putative clathrin heavy chain	4031.37	1162.76	3692.15	904.796	0.126808	0.36189	0.636082	0.106575	3861.76	1033.78
TGGT1_270510	asparaginyl-tRNA synthetase (NOB+tRNA synthase)	7254.52	1401.8	7578.45	662.378	-0.0630239	1.08155	0.980012	2.7e-11	7416.49	1032.09
TGGT1_224480	putative cell-cycle-associated protein kinase CLK	188.722	706.466	88.3504	1347.4	1.09496	-0.931488	1.94757e-05	6.45e-05	138.536	1026.93
TGGT1_202760	hypothetical protein	114.225	981.514	277.03	1069.77	-1.27816	-0.124219	3.66349e-06	0.876492	195.627	1025.64
TGGT1_232370	CW-type Zinc Finger protein	811.426	903.464	749.641	1147.72	0.114259	-0.345228	0.712307	0.210933	780.534	1025.59
TGGT1_225340	hypothetical protein	388.995	1152.21	574.486	895.271	-0.56252	0.364006	0.955768	0.960987	481.741	1023.74
TGGT1_232150	hypothetical protein	860.133	1028.02	932.472	1013.42	-0.116501	0.020629	0.917632	1	896.303	1020.72
TGGT1_289630	microneme protein MIC16	434.074	699.115	1037.14	1339.22	-1.2566	-0.937795	3.57061e-08	2.46e-06	735.607	1019.17
TGGT1_251770	hypothetical protein	344.368	858.938	643.694	1177.21	-0.902421	-0.454744	0.00228541	0.163942	494.031	1018.07
TGGT1_293900	sporozoite protein with an altered thrombospondin repeat SPATR	1332.18	688.133	3984.05	1346.59	-1.58045	-0.968552	8.46379e-19	8.68e-08	2658.12	1017.36
TGGT1_293320	hypothetical protein	455.147	850.083	456.937	1181.17	-0.00566287	-0.474541	0.980012	0.0541503	456.042	1015.63
TGGT1_242640	hypothetical protein	381.496	890.575	416.372	1139.88	-0.126207	-0.356069	0.980012	0.189521	398.934	1015.23
TGGT1_297720	trehalose-phosphatase	973.573	856.556	1551.86	1173.24	-0.672635	-0.45388	0.0178989	0.137587	1262.72	1014.9
TGGT1_289650	PEP-carboxykinase I	2088.91	1042.07	2615.45	983.185	-0.324305	0.0839236	0.265998	0.899576	2352.18	1012.63
TGGT1_238400	endonuclease/exonuclease/phosphatase domain-containing protein	447.315	983.694	335.211	1039.38	0.416221	-0.0794402	0.12944	0.981426	391.263	1011.54
TGGT1_222840	Ser/Thr phosphatase family protein	1318.76	854.037	2235.76	1168.84	-0.761591	-0.452711	9.91182e-05	0.0450477	1777.26	1011.44
TGGT1_321620	dynamin-related protein DRPB	1628.84	935.56	2000.68	1080.43	-0.296646	-0.20771	0.234364	0.493884	1814.76	1008
TGGT1_232620	hypothetical protein	270.748	985.646	545.725	1029.29	-1.01122	-0.0625011	0.810432	1	408.236	1007.47
TGGT1_202680	putative peptidase M16, alpha subunit	2191.98	1175.17	2038.15	836.431	0.104974	0.490553	0.609546	0.0160807	2115.07	1005.8
TGGT1_311400	WD domain, G-beta repeat-containing protein	2236.19	1155.17	2949.09	850.759	-0.399228	0.441281	0.456909	0.366938	2592.64	1002.96
TGGT1_202770	RNA recognition motif-containing protein	820.344	875.732	1168.26	1129.75	-0.510065	-0.367448	0.0507487	0.192835	994.303	1002.74
TGGT1_209290	ribosomal protein RPS28	1280.36	1082.84	1250.61	922.084	0.0339124	0.231851	0.917117	0.463982	1265.49	1002.46
TGGT1_293360	hypothetical protein	1028.3	1064.99	831.469	931.585	0.306524	0.193085	0.197102	0.756556	929.883	998.289
TGGT1_245560	hypothetical protein	580.043	843.927	768.666	1150.46	-0.406196	-0.447014	0.148262	0.0791274	674.355	997.191
TGGT1_273380	ion channel protein	266.089	766.73	384.274	1226.85	-0.530223	-0.67817	0.00957936	0.00356739	325.182	996.791
TGGT1_286240	putative kelch repeat protein	584.79	955.967	991.779	1035.35	-0.7621	-0.115086	0.000815283	0.844871	788.284	995.659
TGGT1_230860	hypothetical protein	194.466	791.752	269.738	1195.15	-0.472041	-0.594076	0.0909275	0.0151867	232.102	993.453
TGGT1_262390	TLD protein	460.708	821.245	677.297	1162.11	-0.555936	-0.500859	0.0212974	0.0262435	569.003	991.676
TGGT1_251540	dense granule protein GRA9	2407.31	951.013	3003.56	1029.68	-0.319253	-0.114655	0.210973	0.763963	2705.44	990.345
TGGT1_289750	ribosomal-ubiquitin protein RPL40	2041.29	1122.38	1383.76	857.799	0.560889	0.387856	0.00268594	0.0809283	1712.53	990.092
TGGT1_290290	ubiquitin-activating enzyme E1 family protein	2009.4	1165.29	2269.84	813.171	-0.17583	0.519058	0.794556	0.061809	2139.62	989.231
TGGT1_300200	histone H2AZ	2548.96	1070.09	3230.21	908.002	-0.341721	0.236961	0.305562	0.460023	2889.59	989.045
TGGT1_216590	HEAT repeat-containing protein	1468.63	1067.75	1727.61	908.798	-0.234306	0.232545	0.495898	0.35005	1598.12	988.275
TGGT1_313410	proteasome 26S regulatory subunit	1660.58	1172.62	1728.71	801.919	-0.0580072	0.548208	0.946869	0.00891959	1694.65	987.27
TGGT1_242625	ATPase family associated with various cellular activities (AAA) subfamily protein	775.236	1332.3	354.113	642.134	1.13043	1.05297	3.26383e-08	3.92e-07	564.675	987.216
TGGT1_262460	hypothetical protein	457.777	798.617	340.004	1172.82	0.429091	-0.5544	0.0725053	0.0221525	398.891	985.716
TGGT1_270750	hypothetical protein	585.032	715.705	627.2	1252.41	-0.10041	-0.807267	0.980012	0.000278694	606.116	984.056
TGGT1_230690	LNS2 (Lipin/Ned1/Smp2) protein	337.534	911.595	331.314	1051.81	0.0268337	-0.206412	1	0.612712	334.424	981.704
TGGT1_237150	putative minor histocompatibility antigen h13	2015.17	971.015	2403.68	986.807	-0.254343	-0.0232746	0.760858	1	2209.43	978.911
TGGT1_217910	DNA polymerase (pol2) superfamily protein	1020.28	1257.35	958.821	692.277	0.0896342	0.860965	0.980012	0.130008	989.552	974.813
TGGT1_251630	slc30a2 protein	1371.55	715.642	1785.69	1233.22	-0.380674	-0.785118	0.55583	0.00753158	1578.62	974.429
TGGT1_229010	rhoptry neck protein RON4	3558.33	1170.58	4349.28	777.303	-0.289579	0.590672	0.287562	0.00211994	3953.81	973.94
TGGT1_295350	putative nucleoside diphosphate kinase	1070.62	1067.45	804.989	878.5	0.411408	0.281059	0.0979898	0.303816	937.806	972.976
TGGT1_258970	hypothetical protein	858.744	964.502	669.924	980.832	0.358231	-0.0242212	0.0759951	1	764.334	972.667
TGGT1_272380	hypothetical protein	547.03	640.562	1491.19	1302.4	-1.44677	-1.02377	3.49559e-06	0.000411178	1019.11	971.483
TGGT1_268320	hypothetical protein	156.16	814.193	160.482	1128.68	-0.0393874	-0.471193	1	0.215753	158.321	971.436
TGGT1_297180	hypothetical protein	769.522	903.427	1089.73	1037.9	-0.501939	-0.200186	0.0531656	0.683235	929.627	970.663
TGGT1_289520	hypothetical protein	498.26	904.285	411.874	1033.83	0.274696	-0.193148	0.2968	0.721108	455.067	969.057
TGGT1_309890	hypothetical protein	338.986	663.785	794.336	1272.79	-1.22853	-0.939211	8.15475e-07	0.000180607	566.661	968.289
TGGT1_262410	WD domain, G-beta repeat-containing protein	460.558	815.48	712.958	1121.08	-0.630434	-0.45917	0.0180004	0.0653693	586.758	968.281
TGGT1_261400	hypothetical protein	1982.25	920.144	2689.72	1015.01	-0.440319	-0.141562	0.055355	0.789053	2335.98	967.576
TGGT1_215640	zinc finger, C3HC4 type (RING finger) domain-containing protein	345.941	839.136	285.74	1094.37	0.275822	-0.383124	0.200403	0.192835	315.841	966.753
TGGT1_232120	hypothetical protein	649.038	843.657	1251.42	1088.13	-0.947186	-0.367119	1.44711e-05	0.143084	950.227	965.892
TGGT1_221580	ribosomal RNA large subunit methyltransferase J protein	751.925	974.657	805.345	954.69	-0.0990189	0.0298619	0.922999	1	778.635	964.674
TGGT1_218720	calcium-dependent protein kinase CDPK6	551.714	798.759	851.119	1125.27	-0.625441	-0.494438	0.00879278	0.0285796	701.416	962.014
TGGT1_226570	hypothetical protein	3411.6	1141.07	2975.72	781.742	0.197212	0.545627	0.407642	0.0265211	3193.66	961.408
TGGT1_211890	RAP domain-containing protein	370.067	914.425	340.777	1006.59	0.118955	-0.138544	0.83626	0.790527	355.422	960.509
TGGT1_283540	hypothetical protein	2848.82	807.309	8072.78	1111.91	-1.5027	-0.461841	1.8921e-21	0.0136739	5460.8	959.607
TGGT1_249250	ribosomal protein RPL35A	2162.17	930.308	1177.46	986.745	0.8768	-0.084969	1.94992e-06	0.880723	1669.81	958.527
TGGT1_237090	AP2 domain transcription factor AP2X-5	1521.93	1082.76	1416.06	833.312	0.104021	0.377789	0.733027	0.269153	1469	958.037
TGGT1_292330	hypothetical protein	401.119	883.629	332.909	1027.76	0.268901	-0.217993	0.199649	0.610631	367.014	955.695
TGGT1_220380	hypothetical protein	367.317	515.009	1157.99	1390.68	-1.65652	-1.43313	2.66239e-12	4.51e-11	762.651	952.846
TGGT1_228070	hypothetical protein	366.832	723.873	600.52	1181.34	-0.711094	-0.706614	0.00618301	0.00124552	483.676	952.606
TGGT1_220520	hypothetical protein	474.103	869.32	570.233	1034.97	-0.266352	-0.251636	0.487094	0.390695	522.168	952.147
TGGT1_206380	hypothetical protein	378.382	772.08	472.747	1127.45	-0.321222	-0.546243	0.593839	0.0212898	425.565	949.766
TGGT1_257750	homocysteine s-methyltransferase domain-containing protein	917.609	781.843	1464.43	1116.85	-0.674389	-0.514489	0.00311701	0.0147272	1191.02	949.348
TGGT1_261950	ATP synthase beta subunit ATP-B	2332.06	1310.11	1006.89	587.56	1.2117	1.15688	1.17342e-11	1.84e-10	1669.47	948.835
TGGT1_268590	rhomboid protease ROM4	1432.19	775.552	4158.94	1121.42	-1.53799	-0.532032	1.59425e-19	0.00613122	2795.57	948.486
TGGT1_264610	RNA recognition motif-containing protein	2341.01	962.115	4568.25	932.838	-0.964514	0.0445827	6.55624e-08	0.990853	3454.63	947.477
TGGT1_227450	hydrolase, NUDIX family protein	428.812	743.363	813.688	1151.44	-0.924129	-0.631295	0.000102873	0.00389472	621.25	947.4
TGGT1_270800	GAF domain-containing protein	167.86	790.656	384.634	1104.08	-1.19622	-0.481729	5.55236e-05	0.119524	276.247	947.37
TGGT1_234410	transporter, small conductance mechanosensitive ion channel (MscS) family protein	690.55	809.77	1090.95	1069.61	-0.659767	-0.401502	0.00778057	0.103531	890.75	939.69
TGGT1_301250	hypothetical protein	1208.25	754.666	3056.15	1122.48	-1.3388	-0.572785	1.1773e-13	0.00591548	2132.2	938.575
TGGT1_235160	hypothetical protein	1637.61	972.025	2023.27	902.643	-0.305099	0.106838	0.255157	0.825571	1830.44	937.334
TGGT1_285500	hypothetical protein	259.016	846.394	406.337	1022.47	-0.649636	-0.272663	0.0723539	0.706765	332.676	934.434
TGGT1_275470	dense granule protein GRA15	1251.91	615.676	2444.06	1252.94	-0.965148	-1.02507	6.6666e-07	1.08e-08	1847.98	934.308
TGGT1_203050	AP2 domain transcription factor AP2VIIa-6	214.542	613.795	724.491	1252.52	-1.75571	-1.029	8.55553e-15	2.03e-06	469.516	933.155
TGGT1_311240	putative DnaJ family chaperone	9465.91	1077.16	5193.07	787.24	0.866154	0.452363	0.848517	0.938523	7329.49	932.202
TGGT1_224970	nucleolar protein	340.225	755.143	328.361	1106.38	0.0512037	-0.551022	0.980012	0.0270451	334.293	930.76
TGGT1_216620	EF hand domain-containing protein	1378.98	1051.12	1469.29	808.248	-0.0915174	0.379058	0.980012	0.117671	1424.14	929.684
TGGT1_207060	ribonucleoside-diphosphate reductase small subunit	3097.01	1155.17	3081.61	703.934	0.00719488	0.714592	0.955912	7.04e-05	3089.31	929.551
TGGT1_229370	AP2 domain transcription factor AP2VIII-1	361.208	1072.5	147.96	783.114	1.28763	0.453686	0.0134943	0.534067	254.584	927.809
TGGT1_297070	hypothetical protein	2363.26	1076.58	2589.94	777.231	-0.132141	0.470036	0.787824	0.021344	2476.6	926.904
TGGT1_292080	leucyl-tRNA synthetase	2130.88	1068.5	1690.1	779.296	0.33434	0.455339	0.0987514	0.0550296	1910.49	923.897
TGGT1_247350	thioredoxin domain-containing protein	3017.86	1233.46	2231.48	611.569	0.435525	1.01213	0.0225378	1.3e-08	2624.67	922.516
TGGT1_277090	carrier superfamily protein	614.027	647.363	1118.67	1196.83	-0.865404	-0.88657	0.000149913	1.67e-05	866.346	922.096
TGGT1_259940	hypothetical protein	1559.51	1046.58	1799.08	796.827	-0.206169	0.393347	0.524576	0.121101	1679.3	921.704
TGGT1_264140	hypothetical protein	788.449	908.412	1076.25	934.153	-0.448927	-0.0403134	0.199731	1	932.351	921.282
TGGT1_230420	sarco/endoplasmic reticulum Ca2+-ATPase	2046.8	1148.46	1144.62	691.71	0.838503	0.731462	4.28378e-06	0.000227455	1595.71	920.085
TGGT1_310190	PIK3R4 kinase-related protein (incomplete catalytic triad)	397.549	771.782	434.898	1067.69	-0.129543	-0.468232	0.858002	0.0737688	416.224	919.738
TGGT1_225230	hypothetical protein	281.087	665.904	896.873	1173.08	-1.67389	-0.816918	5.18185e-15	0.000239996	588.98	919.494
TGGT1_318470	AP2 domain transcription factor AP2IV-4	1169.94	913.566	1544.61	925.132	-0.400803	-0.01815	0.355723	1	1357.28	919.349
TGGT1_315210	putative rhoptry protein	1311.92	930.754	1270.6	906.378	0.046176	0.0382864	0.980012	0.990853	1291.26	918.566
TGGT1_211460	hypothetical protein	1253.61	813.45	2510.3	1022.48	-1.00178	-0.329954	0.00114814	0.381584	1881.95	917.967
TGGT1_315320	SAG-related sequence SRS52A	3415.26	1097.56	3808.09	737.165	-0.157074	0.574236	0.752371	0.00200137	3611.68	917.361
TGGT1_283520	hypothetical protein	412.515	819.332	669.396	1014.24	-0.698414	-0.307884	0.00341854	0.284566	540.956	916.788
TGGT1_278440	putative SWI2/SNF2 Brahma	720.088	855.851	3272.43	977.117	-2.18412	-0.191171	1.34271e-05	0.952481	1996.26	916.484
TGGT1_295620	hypothetical protein	1271.08	833.475	1886.95	999.38	-0.570005	-0.261893	0.0106331	0.350136	1579.01	916.428
TGGT1_319900	hypothetical protein	464.335	794.897	615.374	1034.03	-0.406295	-0.379445	0.0763189	0.198634	539.854	914.466
TGGT1_280600	putative histidyl-tRNA synthetase (HisRS)	1903.85	1021.59	1861.6	806.255	0.0323811	0.341505	0.860058	0.214367	1882.72	913.921
TGGT1_319610	eIF2 kinase IF2K-D (incomplete catalytic triad)	211.76	838.348	203.201	989.099	0.0595227	-0.238564	0.980012	0.604281	207.481	913.724
TGGT1_285980A	glucosephosphate-mutase GPM1	817.414	920.852	1246.82	906.475	-0.609119	0.0227016	0.0242993	0.998743	1032.12	913.664
TGGT1_214900	hypothetical protein	276.22	942.7	326.349	881.716	-0.240597	0.0964841	0.751509	0.914778	301.285	912.208
TGGT1_203690	AP2 domain transcription factor AP2VIIa-5	856.838	781.63	1648.8	1042.12	-0.944326	-0.414966	5.04803e-06	0.0731068	1252.82	911.876
TGGT1_230400	hypothetical protein	910.685	805.576	1283.78	1016.45	-0.495378	-0.335449	0.0635502	0.246278	1097.23	911.014
TGGT1_299000	hypothetical protein	40.0606	857.555	113.861	962.823	-1.50702	-0.167042	0.000226468	0.720008	76.9608	910.189
TGGT1_320300	putative SWI2/SNF2 Brahma	629.718	974.155	584.273	845.519	0.108065	0.204314	0.760731	0.601051	606.996	909.837
TGGT1_203630	ribosomal protein RPL44	1269.75	852.42	1023.6	964.462	0.310895	-0.178159	0.160001	0.580459	1146.67	908.441
TGGT1_319920	2-oxo acid dehydrogenases acyltransferase (catalytic domain) domain-containing protein	897.232	1215.93	809.434	597.021	0.148567	1.02621	0.980012	0.48113	853.333	906.477
TGGT1_300250	MtN3/saliva family protein	1142.82	802.337	1871.75	1010.62	-0.711784	-0.332955	0.000305841	0.176707	1507.28	906.477
TGGT1_212900	hypothetical protein	512.019	618.552	1554.33	1193.89	-1.60202	-0.948706	4.39921e-12	8.16e-06	1033.18	906.222
TGGT1_239820	D-3-phosphoglycerate dehydrogenase	1075.22	1127.74	984.675	683.284	0.126908	0.722872	0.86868	0.000623414	1029.95	905.51
TGGT1_321440	SWI2/SNF2 ISWI-like SANT	836.521	895.662	906.352	913.575	-0.11567	-0.0285685	0.980012	0.990853	871.437	904.619
TGGT1_235690	hypothetical protein	1457.5	940.982	1883.4	867.653	-0.36984	0.117049	0.146815	0.880184	1670.45	904.318
TGGT1_309760	hypothetical protein	1993.37	733.693	3759.64	1074.18	-0.915384	-0.549982	4.41045e-07	0.00427752	2876.51	903.935
TGGT1_260470	putative heat shock protein DNAJ pfj4	236.914	715.345	472.567	1091	-0.996153	-0.608946	1.46972e-05	0.0130782	354.741	903.174
TGGT1_236560	hypothetical protein	1049.89	801.171	1499.63	1000.95	-0.514371	-0.321183	0.121999	0.268311	1274.76	901.059
TGGT1_263320	hypothetical protein	1399.48	840.007	2013.19	959.771	-0.524592	-0.192289	0.0359305	0.517082	1706.34	899.889
TGGT1_257530	transporter, major facilitator family protein	4908.92	1166.76	3575.73	630.009	0.45717	0.889065	0.0300883	4.12e-05	4242.32	898.385
TGGT1_202610	protein phosphatase 2C domain-containing protein	722.78	790.515	1374.32	1005.54	-0.927093	-0.347113	2.24939e-05	0.165018	1048.55	898.03
TGGT1_241170	hypothetical protein	1250.4	798.844	2058.34	995.69	-0.719095	-0.317784	0.00066025	0.231322	1654.37	897.267
TGGT1_235370	hypothetical protein	1362.47	1020.29	896.48	773.454	0.603884	0.399594	0.00462744	0.110592	1129.48	896.873
TGGT1_260500	putative COPI associated protein	2992.25	1175.57	3088.72	617.349	-0.0457802	0.929202	0.980012	9.38e-08	3040.49	896.459
TGGT1_211600	hypothetical protein	546	692.437	985.272	1099.04	-0.851621	-0.666496	0.000358859	0.00205175	765.636	895.741
TGGT1_254710	serine esterase (DUF676) protein	423.038	822.689	544.907	968.511	-0.365221	-0.235421	0.445474	0.523976	483.972	895.6
TGGT1_209910	histone H2Bv	2295.66	1069.84	2758.5	718.294	-0.264975	0.57475	0.610855	0.0301435	2527.08	894.068
TGGT1_217050	ADA2-A transcriptional co-activator SAGA component	647.043	629.996	1286.34	1157.1	-0.991339	-0.877097	5.78258e-06	2.19e-05	966.692	893.547
TGGT1_249240	putative calmodulin	1024.28	962.862	1141.06	824.011	-0.155775	0.224665	0.858002	0.547453	1082.67	893.437
TGGT1_297430	hypothetical protein	2155.73	824.909	2488.81	961.543	-0.207276	-0.221117	0.868031	0.632625	2322.27	893.226
TGGT1_312570	CMGC kinase, MAPK family (ERK) MAPK-1	709.809	1004.95	708.243	781.126	0.00318755	0.363496	0.980012	0.179694	709.026	893.037
TGGT1_222900	phosphoserine phosphatase	727.74	936.807	743.568	848.586	-0.0310425	0.142691	0.965632	0.840668	735.654	892.697
TGGT1_244470	hypothetical protein	510.808	935.569	611.55	848.782	-0.25969	0.140449	0.696215	0.830749	561.179	892.175
TGGT1_314410	putative aquarius	1240.39	864.543	1501	919.341	-0.275135	-0.0886615	0.427562	0.933367	1370.7	891.942
TGGT1_214240	bromodomain-containing protein	505.184	875.607	588.174	903.67	-0.219435	-0.045513	0.689567	0.981426	546.679	889.638
TGGT1_273800	WD domain, G-beta repeat-containing protein	579.53	1054.96	232.646	724.002	1.31675	0.543126	3.12668e-08	0.0349943	406.088	889.483
TGGT1_260220	folate/biopterin transporter subfamily protein	822.856	811.776	1230.34	965.002	-0.580344	-0.249449	0.143185	0.649011	1026.6	888.389
TGGT1_310530	SNF2 family N-terminal domain-containing protein	244.565	726.17	529.223	1046.13	-1.11366	-0.526683	2.67425e-05	0.0512267	386.894	886.15
TGGT1_280560	selenide, water dikinase	745.878	854.629	836.385	910.165	-0.165227	-0.0908287	0.770623	0.960987	791.131	882.397
TGGT1_209440	hypothetical protein	311.866	1003.99	320.694	754.429	-0.0402679	0.412294	1	0.232247	316.28	879.211
TGGT1_236870	hypothetical protein	1304.31	667.863	2702.55	1088.99	-1.05104	-0.705366	3.51314e-05	0.00422071	2003.43	878.427
TGGT1_222660	leucine rich repeat-containing protein	573.665	898.092	721.186	858.554	-0.330164	0.0649555	0.428343	0.984509	647.426	878.323
TGGT1_304760	RNA recognition motif-containing protein	972.816	687.546	1650.36	1065.91	-0.762544	-0.632551	0.00027205	0.00277392	1311.59	876.726
TGGT1_293270	hypothetical protein	6.92372	637.927	7.51657	1113.38	-0.118527	-0.803483	0.990615	0.0269543	7.22015	875.653
TGGT1_243250	myosin H	586.664	841.248	1605.37	909.214	-1.4523	-0.112089	6.5715e-09	0.922548	1096.02	875.231
TGGT1_211630	hypothetical protein	192.895	522.225	488.553	1223.5	-1.3407	-1.22827	0.00331695	0.00341467	340.724	872.862
TGGT1_309200	zinc finger (CCCH type) motif-containing protein	312.228	936.2	434.227	809.097	-0.475849	0.210504	0.100351	0.561815	373.228	872.648
TGGT1_228760	hypothetical protein	840.239	933.116	1270.55	810.931	-0.596582	0.202477	0.0114476	0.530285	1055.39	872.023
TGGT1_274010	hypothetical protein	123.144	788.635	121.799	954.197	0.0158456	-0.274929	0.991297	0.412487	122.471	871.416
TGGT1_290990	HEAT repeat-containing protein	166.621	761.054	236.097	981.053	-0.502812	-0.366331	0.170608	0.298042	201.359	871.054
TGGT1_203180	leucine rich repeat-containing protein	232.018	873.511	280.939	868.285	-0.276023	0.00865731	0.605754	1	256.478	870.898
TGGT1_313180	putative cell-cycle-associated protein kinase PRP4	274.616	717.57	738.575	1022.85	-1.42733	-0.511402	2.66788e-11	0.0353416	506.596	870.21
TGGT1_263230	hypothetical protein	83.053	1031.48	53.9165	705.182	0.623305	0.548648	0.23858	0.0506184	68.4847	868.331
TGGT1_295420	hypothetical protein	517.399	564.007	1665.55	1170.99	-1.68665	-1.05394	1.50898e-13	1.14e-06	1091.47	867.499
TGGT1_255340	tetratricopeptide repeat-containing protein	490.974	751.881	588.452	983.051	-0.261278	-0.386763	0.641754	0.217174	539.713	867.466
TGGT1_286120	prolyl endopeptidase	1760.06	1011.36	1695.43	720.498	0.0539671	0.48923	0.934677	0.21931	1727.74	865.929
TGGT1_242070	cAMP-dependent protein kinase regulatory subunit	1360.09	766.332	1581.99	958.096	-0.218036	-0.322201	0.793172	0.336713	1471.04	862.214
TGGT1_292220	PCI domain-containing protein	958.849	923.413	920.993	800.567	0.0581127	0.205954	0.853142	0.658479	939.921	861.99
TGGT1_294730	hypothetical protein	920.515	711.29	1284.19	1009.83	-0.48034	-0.505602	0.751629	0.57744	1102.35	860.56
TGGT1_223450B	ubiquitin carboxyl-terminal hydrolase	182.221	686.942	272.793	1033.11	-0.582113	-0.58874	0.0553091	0.0161983	227.507	860.028
TGGT1_237015	hypothetical protein	969.16	608.657	2685.34	1111.03	-1.4703	-0.868191	1.81871e-14	5.14e-06	1827.25	859.842
TGGT1_215460	ribosomal protein RPS24	2321.6	987.972	3112.74	729.746	-0.423069	0.437077	0.0648921	0.0416035	2717.17	858.859
TGGT1_214210	rRNA pseudouridine synthase	1313.86	777.256	1788.42	940.33	-0.444872	-0.274777	0.0983506	0.333247	1551.14	858.793
TGGT1_219710	hypothetical protein	728.735	837.084	929.978	875.673	-0.351801	-0.0650198	0.254825	0.952585	829.357	856.379
TGGT1_248670	V-type H(+)-translocating pyrophosphatase VP1	1250.97	834.776	2281.74	873.115	-0.867086	-0.0647812	2.41566e-05	0.895618	1766.36	853.946
TGGT1_252880A	hypothetical protein	284.353	640.377	557.527	1065.59	-0.971358	-0.734654	0.000204779	0.00171115	420.94	852.982
TGGT1_288940	hypothetical protein	394.919	1028.44	376.005	677.01	0.0708073	0.603202	0.926036	0.0153707	385.462	852.723
TGGT1_219120	zinc finger (CCCH type) motif-containing protein	906.393	813.373	1141.45	891.148	-0.332661	-0.131748	0.413483	0.759226	1023.92	852.261
TGGT1_232050	DnaJ domain-containing protein	1055.12	862.889	1190.25	839.79	-0.17386	0.0391449	0.980012	1	1122.68	851.34
TGGT1_226950	IgA-specific metalloendopeptidase	463.702	694.36	987.849	1008.07	-1.09109	-0.537837	9.0627e-07	0.02099	725.775	851.213
TGGT1_273870	SWI2/SNF2 ISWI-like (AT hook)	877.429	826.423	1140.71	875.422	-0.37858	-0.0830987	0.266547	0.954403	1009.07	850.922
TGGT1_261740	hypothetical protein	3986.72	1042.32	3594.33	655.673	0.149477	0.668749	0.525487	0.0012106	3790.52	848.996
TGGT1_247520	hypothetical protein	4774.26	1075.16	5182.37	622.107	-0.118336	0.789317	0.888858	5.96e-06	4978.31	848.633
TGGT1_218300	zinc finger (CCCH type) motif-containing protein	972.334	770.79	1886.66	925.187	-0.956314	-0.263408	6.30059e-06	0.364309	1429.5	847.989
TGGT1_286590	microtubule associated protein SPM2	1230.62	1058.77	1685.91	635.238	-0.454137	0.737023	0.463652	0.0962976	1458.27	847.005
TGGT1_202550	NLI interacting factor family phosphatase	765.654	778.82	611.713	915.015	0.323836	-0.232505	0.22655	0.684603	688.684	846.917
TGGT1_224060	putative thioredoxin	2941.73	770.624	5550.25	917.908	-0.915886	-0.252322	2.54161e-07	0.363909	4245.99	844.266
TGGT1_251500	putative eukaryotic initiation factor-3, subunit 3	1629.44	934.672	1300.93	751.66	0.324839	0.31438	0.125574	0.287737	1465.19	843.166
TGGT1_297650	Ser/Thr phosphatase family protein	2089.76	738.557	3470.13	946.793	-0.731654	-0.35834	7.27438e-05	0.122501	2779.94	842.675
TGGT1_288920	ATP-binding cassette G family transporter ABCG96	350.506	905.254	489.612	775.058	-0.482201	0.224019	0.146815	0.627307	420.059	840.156
TGGT1_307040	shikimate dehydrogenase substrate binding domain-containing protein	478.669	834.31	624.043	844.774	-0.382618	-0.0179818	0.31152	1	551.356	839.542
TGGT1_225200	hypothetical protein	375.933	836.302	636.39	841.579	-0.759436	-0.00907313	0.00473406	1	506.161	838.941
TGGT1_218240	hypothetical protein	2208.46	1051.53	1540.78	625.348	0.51938	0.749753	0.0060997	0.000145152	1874.62	838.437
TGGT1_225120	hypothetical protein	224.399	626.496	332.549	1049.93	-0.567504	-0.744911	0.0812999	0.00204632	278.474	838.211
TGGT1_225960	STE kinase	657.444	771.548	760.385	904.23	-0.209862	-0.228934	0.73059	0.572569	708.914	837.889
TGGT1_363940	putative transmembrane protein	868.054	482.544	4070.56	1190.92	-2.22937	-1.30334	1.56592e-37	4.48e-14	2469.31	836.732
TGGT1_260540	alveolin domain containing intermediate filament IMC14	1664.52	719.976	3621.36	949.243	-1.12143	-0.398829	1.72589e-09	0.0760764	2642.94	834.609
TGGT1_202630	ATP-dependent metallopeptidase HflB subfamily protein	674.344	807.519	1364.01	860.563	-1.0163	-0.0917838	1.73685e-06	0.922548	1019.18	834.041
TGGT1_228080	dihydrouridine synthase (dus) protein	264.006	859.818	300.61	807.366	-0.187321	0.090808	1	1	282.308	833.592
TGGT1_307010	histone lysine demethylase JMJC1/KDM5D/JARID1D	431.956	756.46	698.318	909.501	-0.692999	-0.265812	0.0173357	0.483472	565.137	832.98
TGGT1_239700	regulator of chromosome condensation (RCC1) repeat-containing protein	155.828	679.916	188.875	985.975	-0.277482	-0.536194	0.858096	0.061906	172.352	832.945
TGGT1_248290	WD domain, G-beta repeat-containing protein	631.985	961.255	547.205	703.06	0.207809	0.451272	0.619125	0.0859132	589.595	832.157
TGGT1_272740	DNA-directed RNA polymerase III RPC2	387.936	1005.06	257.657	657.574	0.590366	0.612056	0.00881574	0.0125364	322.797	831.317
TGGT1_290700	hypothetical protein	2647.58	645.465	5751.83	1016.26	-1.11935	-0.654856	3.92159e-11	0.000492632	4199.71	830.861
TGGT1_205490	putative integral membrane protein	1062.88	698.056	1908.13	963.444	-0.844178	-0.464858	6.59302e-05	0.0287537	1485.51	830.75
TGGT1_305140	phospholipase, patatin family protein	206.348	727.217	341.661	927.813	-0.727482	-0.351449	0.0410772	0.351583	274.004	827.515
TGGT1_286580	hypothetical protein	2063.61	944.853	2174.65	709.081	-0.0756151	0.414139	1	0.244371	2119.13	826.967
TGGT1_236660	START domain-containing protein	277.126	713.556	321.687	937.349	-0.215115	-0.39356	0.643347	0.15749	299.407	825.453
TGGT1_289910	hypothetical protein	1454.09	882.013	2246.27	768.66	-0.627416	0.198454	0.00476273	0.604281	1850.18	825.336
TGGT1_311030	hypothetical protein	896.988	949.08	638.876	701.569	0.489553	0.435944	0.168681	0.270036	767.932	825.324
TGGT1_208842	DEAD/DEAH box helicase domain-containing protein	887.081	987.366	1169.89	660.631	-0.399236	0.579741	0.981794	0.921748	1028.49	823.998
TGGT1_320220	putative ubiquinol cytochrome c oxidoreductase	1793.65	956.257	1490.45	690.436	0.267144	0.46989	0.412351	0.153865	1642.05	823.346
TGGT1_216210	hypothetical protein	894.419	960.296	622.772	686.253	0.522247	0.484737	0.0209036	0.0574672	758.595	823.275
TGGT1_254690	phospholipase/carboxylesterase	428.873	689.542	473.54	955.924	-0.142937	-0.471257	0.980012	0.844871	451.206	822.733
TGGT1_245720	SWI2/SNF2-containing protein	681.269	875.361	752.365	768.512	-0.143208	0.187811	0.980012	0.601919	716.817	821.937
TGGT1_300260	threonyl-tRNA synthetase family protein	1510.74	907.45	1170.21	734.041	0.368497	0.305956	0.0764366	0.285158	1340.47	820.746
TGGT1_304500	hypothetical protein	624.881	668.529	1186	972.909	-0.92445	-0.541315	3.08194e-05	0.0186638	905.44	820.719
TGGT1_211700	hypothetical protein	432.441	618.029	618.228	1022.74	-0.515637	-0.726688	0.106519	0.00143854	525.334	820.383
TGGT1_224700	hypothetical protein	343.702	693.978	885.623	946.587	-1.36553	-0.447846	3.88053e-10	0.0870708	614.662	820.283
TGGT1_210370	hypothetical protein	828.839	808.672	917.811	829.036	-0.147106	-0.0358807	0.616688	0.990853	873.325	818.854
TGGT1_263260	transporter, major facilitator family protein	245.109	994.42	152.904	642.15	0.6808	0.630946	0.0130049	0.0160494	199.006	818.285
TGGT1_218580	RNA methyltransferase, TrmH family protein	565.169	594.947	706.415	1041.1	-0.321834	-0.807281	0.393065	0.000299265	635.792	818.026
TGGT1_410360	putative transmembrane protein	1780.7	541.932	2979.99	1092.48	-0.742863	-1.01142	7.35924e-05	2.52e-08	2380.35	817.205
TGGT1_289570	phosphatidylinositol transfer protein	492.486	794.705	609.436	839.657	-0.30739	-0.0793807	0.536998	0.963671	550.961	817.181
TGGT1_295040	HEAT repeat-containing protein	895.599	743.943	1238.35	889.731	-0.467499	-0.258178	0.080298	0.400197	1066.98	816.837
TGGT1_249720	putative ATP synthase F0 subunit 9	2556.48	1105.16	1380.67	528.325	0.888798	1.06476	5.52133e-07	7.43e-09	1968.58	816.742
TGGT1_248120	hypothetical protein	573.27	825.905	670.66	806.044	-0.226368	0.0351173	0.453808	0.991936	621.965	815.975
TGGT1_297500	T-complex protein 1 eta subunit	1528.19	964.047	965.88	666.148	0.661907	0.53326	0.000967388	0.0185156	1247.03	815.097
TGGT1_285980B	glucosephosphate-mutase GPM1	521.087	777.369	541.161	850.57	-0.0545324	-0.12983	1	0.891368	531.124	813.97
TGGT1_201150	heavy metal translocating P-type ATPase subfamily protein	714.194	782.754	1579.9	841.978	-1.14545	-0.105223	9.88361e-08	0.790686	1147.05	812.366
TGGT1_250100	hypothetical protein	72.3507	361.611	424.024	1262.74	-2.55107	-1.80405	5.89989e-19	5e-15	248.187	812.175
TGGT1_256830	SacI domain-containing protein	139.621	669.938	77.1982	953.133	0.854881	-0.50865	0.00710056	0.091634	108.41	811.535
TGGT1_224280	CPSF A subunit region protein	651.485	784.978	552.673	835.824	0.237307	-0.0905476	0.610176	0.977366	602.079	810.401
TGGT1_229250A	ribosomal protein RPL28	972.455	860.225	932.763	760.414	0.0601214	0.17793	0.811432	0.832789	952.609	810.32
TGGT1_240650	putative coatomer protein complex, subunit alpha	1315.1	996.749	940.324	622.22	0.483943	0.679807	0.126114	0.0576603	1127.71	809.484
TGGT1_229260	hypothetical protein	837.489	676.434	827.277	940.185	0.0177001	-0.474995	0.900273	0.0384962	832.383	808.31
TGGT1_271145	hypothetical protein	321.087	757.952	371.036	857.202	-0.208595	-0.177528	0.615638	0.688973	346.061	807.577
TGGT1_286090	putative translation initiation factor SUI1	506.334	540.176	1978.67	1067.95	-1.96637	-0.983342	1.28802e-19	4.63e-06	1242.5	804.063
TGGT1_203665	hypothetical protein	393.135	890.764	437.176	717.261	-0.153191	0.312546	0.681219	0.391724	415.155	804.012
TGGT1_297400	hypothetical protein	609.009	634.732	1495.14	971.393	-1.29574	-0.613907	2.25623e-09	0.00590565	1052.07	803.063
TGGT1_235970	putative eukaryotic initiation factor-2 gamma	2471.37	992.01	2171.62	614.086	0.186544	0.691913	0.479326	0.000376966	2321.49	803.048
TGGT1_273520	PCI domain-containing protein	1285.08	757.194	842.265	848.766	0.609509	-0.164703	0.058472	0.856525	1063.67	802.98
TGGT1_206470	pyruvate dehydrogenase complex subunit PDH-E3II	990.323	772.403	1201.67	833.234	-0.27907	-0.109368	0.566458	0.873859	1096	802.818
TGGT1_294350	DEAD/DEAH box helicase domain-containing protein	1677.03	893.91	1405.99	711.435	0.254319	0.329399	0.37094	0.188549	1541.51	802.672
TGGT1_292950	hypothetical protein	788.782	892.257	794.54	712.796	-0.0104933	0.32397	0.942904	0.278635	791.661	802.526
TGGT1_216810	5'-nucleotidase, C-terminal domain-containing protein	972.06	732.469	1736.86	872.54	-0.837368	-0.252453	4.91607e-05	0.468196	1354.46	802.505
TGGT1_314240	general transcription factor IIIC polypeptide 3 GTF3C3	152.351	565.665	347.447	1035.86	-1.1894	-0.872816	7.15394e-05	0.000298048	249.899	800.765
TGGT1_271470	hypothetical protein	325.259	757.371	328.145	843.586	-0.012742	-0.155537	1	0.779404	326.702	800.478
TGGT1_219860	putative replication licensing factor	1725.95	1020.14	1176.09	580.458	0.553395	0.813506	0.0287534	0.00427264	1451.02	800.3
TGGT1_293770	chitinase-like protein CLP1	1461.95	730.828	2558.81	867.432	-0.807581	-0.247218	9.76193e-05	0.39527	2010.38	799.13
TGGT1_239440	protein kinase (incomplete catalytic triad)	521.177	760.943	714.25	837.108	-0.454658	-0.137625	0.0724032	0.73091	617.713	799.025
TGGT1_205010	putative U2 small nuclear ribonucleoprotein family protein	1399.87	824.204	2245.37	773.434	-0.681653	0.0917235	0.00198598	0.922548	1822.62	798.819
TGGT1_227810	rhoptry kinase family protein ROP11 (incomplete catalytic triad)	1242.84	975.069	1141.52	616.726	0.122684	0.660873	0.770432	0.00231733	1192.18	795.897
TGGT1_309250	hypothetical protein	675.915	694.395	864.823	897.103	-0.355563	-0.369518	0.175432	0.196282	770.369	795.749
TGGT1_221870	hypothetical protein	1197.61	733.504	1322.03	857.284	-0.142598	-0.224969	0.654925	0.488351	1259.82	795.394
TGGT1_289120	hypothetical protein	355.646	799.01	327.548	791.19	0.118738	0.0141885	0.560247	1	341.597	795.1
TGGT1_293870	putative thioredoxin	2131.51	911.063	2243.28	677.421	-0.073731	0.427498	0.986421	0.0574491	2187.4	794.242
TGGT1_265190	Ulp1 protease family, C-terminal catalytic domain-containing protein	503.914	801.378	616.678	785.538	-0.29134	0.0288027	0.51264	1	560.296	793.458
TGGT1_224470	hypothetical protein	246.047	564.388	357.021	1022.12	-0.537076	-0.856814	0.163361	0.000227455	301.534	793.256
TGGT1_230960	putative splicing factor 3b, subunit 3	1054.69	858.749	1248.1	727.491	-0.242914	0.239308	0.765517	0.542811	1151.4	793.12
TGGT1_230110	hypothetical protein	269.751	755.903	261.473	830.059	0.0449674	-0.135012	0.645978	0.805412	265.612	792.981
TGGT1_224130	hypothetical protein	1976.35	928.217	2279.4	656.582	-0.205812	0.499488	0.895549	0.129279	2127.88	792.4
TGGT1_269060	hypothetical protein	89.1312	521.512	187.227	1062.4	-1.07079	-1.02656	0.00792518	2.71e-05	138.179	791.956
TGGT1_295935	KRUF family protein	131.64	715.049	187.137	868.83	-0.507497	-0.281032	0.303976	0.46468	159.389	791.939
TGGT1_284780	hypothetical protein	598.306	880.072	847.23	702.875	-0.501871	0.324353	0.0846829	0.253197	722.768	791.473
TGGT1_235020	putative COPI protein	1286.31	947.186	1134.08	630.307	0.181717	0.587595	0.568403	0.00687226	1210.2	788.746
TGGT1_239400	hypothetical protein	699.318	691.157	998.281	884.593	-0.513498	-0.356	0.0544048	0.19373	848.8	787.875
TGGT1_278940	HECT-domain (ubiquitin-transferase) domain-containing protein	714.011	525.094	1868.33	1050.3	-1.38774	-1.00015	1.14106e-12	3.17e-07	1291.17	787.698
TGGT1_217530	hypothetical protein	721.571	395.908	3029.12	1178.42	-2.06969	-1.57362	9.14214e-29	2.15e-17	1875.34	787.164
TGGT1_238040A	protein disulfide-isomerase domain-containing protein	483.204	911.92	286.587	662.393	0.753659	0.461219	0.863582	0.981426	384.895	787.157
TGGT1_250820	hypothetical protein	1556	747.197	3282.82	824.438	-1.07709	-0.141923	2.15556e-09	0.724886	2419.41	785.817
TGGT1_214080	toxofilin	1912.1	741.574	2763.78	829.899	-0.531485	-0.162347	0.00734489	0.632175	2337.94	785.737
TGGT1_321340	putative membrane protein	303.4	780.113	276.404	791.041	0.134445	-0.0200679	0.797119	1	289.902	785.577
TGGT1_226072	Ser/Thr phosphatase family protein	1208.34	703.935	1718.84	866.359	-0.508406	-0.299523	0.0295355	0.258564	1463.59	785.147
TGGT1_201130	rhoptry kinase family protein ROP33	817.895	634.649	1557.06	933.844	-0.928832	-0.557223	7.61182e-06	0.00590565	1187.48	784.247
TGGT1_291960	rhoptry kinase family protein ROP40 (incomplete catalytic triad)	2495.6	884.95	2780.82	682.384	-0.156125	0.375011	0.83286	0.125312	2638.21	783.667
TGGT1_225690	hypothetical protein	1690.88	783.12	2901.71	783.463	-0.779131	-0.000631167	6.57422e-05	1	2296.3	783.292
TGGT1_237020	exonuclease	247.951	596.348	583.753	970.232	-1.2353	-0.702177	1.78739e-06	0.00427752	415.852	783.29
TGGT1_225850	peptidase, M28 family protein	840.027	655.051	1312.57	907.149	-0.643892	-0.469733	0.00443376	0.0493454	1076.3	781.1
TGGT1_210310	hypothetical protein	108.51	578.749	345.681	978.62	-1.67161	-0.75781	0.00657566	0.376342	227.095	778.685
TGGT1_214180	ENTH domain-containing protein	760.725	732.345	713.024	824.957	0.0934258	-0.171796	0.620546	0.72363	736.874	778.651
TGGT1_215530	hypothetical protein	2282.11	1001.87	2804.03	552.693	-0.297132	0.858151	0.280009	4.98e-06	2543.07	777.283
TGGT1_292975	hypothetical protein	267.029	652.986	457.701	901.044	-0.777412	-0.464545	0.00535329	0.101348	362.365	777.015
TGGT1_268900	dense granular protein GRA10	5196.62	779.545	21333.6	772.504	-2.03748	0.0130907	1.37805e-43	0.981426	13265.1	776.024
TGGT1_203910	TBC domain-containing protein	476.524	762.179	484.647	787.265	-0.0243874	-0.0467197	0.907638	0.990853	480.585	774.722
TGGT1_226710	hypothetical protein	1363.14	871.438	1265.36	677.576	0.107388	0.363015	0.643347	0.283043	1314.25	774.507
TGGT1_231080	ribosomal protein RPL38	1044.29	743.113	459.955	805.412	1.18296	-0.116146	6.56275e-08	0.893101	752.121	774.262
TGGT1_275690	putative ClpB	2411.39	1023.11	1747.45	523.397	0.464616	0.966979	0.0131376	1.48e-07	2079.42	773.252
TGGT1_215570	AP2 domain transcription factor AP2X-11	10586.8	680.8	2366.24	864.211	2.1616	-0.344151	9.58447e-33	0.230831	6476.53	772.506
TGGT1_249530	putative exportin 1	1169.4	826.694	1001.22	718.283	0.224016	0.202801	0.43492	0.786101	1085.31	772.489
TGGT1_267650	hypothetical protein	432.924	805.105	420.822	738.799	0.040904	0.123995	0.946869	0.81364	426.873	771.952
TGGT1_217510	hypothetical protein	1626.33	687.418	3211.9	855.563	-0.981809	-0.315686	1.48905e-07	0.151707	2419.12	771.491
TGGT1_316430	putative target of rapamycin (TOR)	159.697	666.909	289.204	874.806	-0.856749	-0.391473	0.00565127	0.250019	224.451	770.857
TGGT1_226910	Amylo-alpha-1,6-glucosidase	996.279	817.957	1008.88	721.536	-0.0181347	0.180954	0.980012	0.586967	1002.58	769.747
TGGT1_255700	hypothetical protein	617.11	821.342	608.16	717.965	0.0210785	0.19407	0.980012	0.638808	612.635	769.653
TGGT1_221910	AN1 family Zinc finger domain-containing protein	1234.8	722.3	2051.78	816.494	-0.7326	-0.176844	0.000573531	0.682747	1643.29	769.397
TGGT1_266366	BT1 family protein	546.908	803.359	415.035	731.056	0.398064	0.136063	0.0727177	0.842123	480.972	767.208
TGGT1_278990	putative phosphate carrier	1691.12	1033.68	906.074	500.112	0.90028	1.04747	0.0012581	0.00027308	1298.6	766.897
TGGT1_244460	hypothetical protein	934.814	718.563	1391.58	815.061	-0.573973	-0.181793	0.033658	0.640868	1163.2	766.812
TGGT1_249270	putative protein disulfide isomerase-related protein (provisional)	2089.58	989.519	1419.68	539.74	0.557643	0.874464	0.00839242	0.000126444	1754.63	764.629
TGGT1_239330	ribosomal protein RPL37	1505.45	845.414	659.974	682.965	1.18972	0.307846	9.92157e-06	0.563765	1082.71	764.19
TGGT1_280460	AP2 domain transcription factor AP2VIIa-2	1574.93	662.868	2537.01	859.402	-0.687838	-0.374611	0.0257801	0.272475	2055.97	761.135
TGGT1_230350	hypothetical protein	1547.36	893.275	1679.58	628.971	-0.118298	0.506112	0.789602	0.022152	1613.47	761.123
TGGT1_251810	putative translation initiation factor eIF-5A	2548.26	1040.76	1707.08	480.341	0.577984	1.11551	0.00311701	6.79e-10	2127.67	760.55
TGGT1_236670A	hypothetical protein	33.5899	1119.18	27.7557	396.992	0.275245	1.49526	0.995098	0.433783	30.6728	758.085
TGGT1_267270	putative divalent metal transporter	169.644	742.622	119.554	773.521	0.504849	-0.0588125	0.274766	0.990853	144.599	758.072
TGGT1_239830	TBC domain-containing protein	434.406	974.361	367.907	539.458	0.239701	0.852947	0.454732	0.000691196	401.156	756.91
TGGT1_225125	pre-rRNA processing protein	965.377	807.249	655.132	705.865	0.559307	0.193621	0.0236158	0.65721	810.255	756.557
TGGT1_285730	TBC domain containing protein	536.839	584.109	1099.19	924.366	-1.03388	-0.662226	4.96038e-06	0.00414047	818.015	754.238
TGGT1_318380	hypothetical protein	8.97963	623.308	11.1726	884.916	-0.315239	-0.505596	0.980012	0.104876	10.0761	754.112
TGGT1_313860	regulator of chromosome condensation (RCC1) repeat-containing protein	344.337	548.493	788.001	959.231	-1.19438	-0.806405	1.13648e-07	0.000460611	566.169	753.862
TGGT1_267100	protein phosphatase 2C domain-containing protein	216.476	707.772	275.884	796.211	-0.349854	-0.169866	0.267921	0.800531	246.18	751.991
TGGT1_295360	hypothetical protein	775.689	704.662	1517.1	797.309	-0.967766	-0.178208	6.58394e-06	0.668269	1146.4	750.986
TGGT1_280518	hypothetical protein	52.184	524.47	103.985	976.536	-0.994692	-0.896814	0.00423103	0.000603355	78.0844	750.503
TGGT1_238150	hypothetical protein	1046.62	818.067	1604.45	678.12	-0.616338	0.270678	0.011328	0.38441	1325.53	748.094
TGGT1_314430	serine/threonine specific protein phosphatase	836.459	554.463	1902.01	939.317	-1.18516	-0.760522	1.74113e-09	0.000218654	1369.24	746.89
TGGT1_236210	putative peptidase M16 family potein	2187.12	816.536	2212.87	674.539	-0.0168881	0.275614	0.980012	0.621505	2199.99	745.538
TGGT1_308950	histidine acid phosphatase superfamily protein	1076.91	696.764	2108.43	792.639	-0.969265	-0.185994	3.15011e-06	0.64053	1592.67	744.702
TGGT1_264660	SAG-related sequence SRS44	4757.33	852.444	4029.85	635.985	0.239426	0.422614	0.349666	0.14674	4393.59	744.215
TGGT1_238380	hypothetical protein	954.946	733.366	1485.2	754.952	-0.637168	-0.0418532	0.00249572	0.971136	1220.07	744.159
TGGT1_258860	hypothetical protein	380.045	595.21	652.903	892.814	-0.780701	-0.584961	0.00906443	0.0350054	516.474	744.012
TGGT1_314780	myosin G	538.622	787.002	546.183	700.953	-0.0201097	0.167049	1	0.739823	542.402	743.977
TGGT1_245580	hypothetical protein	271.14	622.615	349.525	863.265	-0.366354	-0.471463	0.351285	0.117263	310.333	742.94
TGGT1_290620	hypothetical protein	752.985	877.999	513.16	602.511	0.553214	0.543232	0.0275064	0.07524	633.072	740.255
TGGT1_267370	kinesin motor domain-containing protein	471.23	472.918	1296.27	1004.64	-1.45986	-1.08702	4.88668e-12	3.84e-07	883.748	738.779
TGGT1_230410	peroxiredoxin PRX3	1357.82	716.435	1327.99	758.775	0.0320445	-0.0828373	0.951169	0.930932	1342.91	737.605
TGGT1_236930	hypothetical protein	444.384	750.368	387.234	720.821	0.198598	0.0579566	0.448154	1	415.809	735.594
TGGT1_273460	eukaryotic translation initiation factor 3 subunit 6 interacting protein	2214.38	940.46	1563.64	529.516	0.501997	0.828692	0.0123949	5.48e-05	1889.01	734.988
TGGT1_247690	phospholipid-translocating P-type ATPase, flippase subfamily protein	527.829	763.979	692.351	705.295	-0.391433	0.115306	0.208388	0.86422	610.09	734.637
TGGT1_203010	aurora kinase	739.407	783.178	1192.94	684.855	-0.690084	0.193541	0.0218199	0.755073	966.175	734.017
TGGT1_211640	hypothetical protein	431.291	680.532	548.403	787.363	-0.346576	-0.210366	0.300603	0.608286	489.847	733.947
TGGT1_244200	putative 2-oxoglutarate dehydrogenase e1 component, mitochondrial precursor	1148.99	820.812	1382.33	646.753	-0.266739	0.343837	0.397777	0.17289	1265.66	733.782
TGGT1_215080	hypothetical protein	220.831	558.772	248.301	906.757	-0.169147	-0.698455	0.83535	0.00765837	234.566	732.765
TGGT1_297340	hypothetical protein	589.475	943.483	756.602	521.5	-0.360104	0.855328	0.127164	0.000128666	673.038	732.492
TGGT1_297210	hypothetical protein	488.193	721.015	292.553	742.565	0.73875	-0.0424866	0.0134035	1	390.373	731.79
TGGT1_219730	hypothetical protein	415.631	521.296	738.497	941.131	-0.829289	-0.852292	0.0522129	0.0145824	577.064	731.213
TGGT1_232030	hypothetical protein	1119.48	755.564	2263.49	706.066	-1.01572	0.0977518	6.76972e-08	0.901231	1691.49	730.815
TGGT1_205170	hypothetical protein	276.857	472.751	949.661	987.901	-1.77827	-1.06329	9.21758e-13	1.45e-06	613.259	730.326
TGGT1_246940	hypothetical protein	511.988	597.864	1006.6	862.654	-0.975314	-0.528963	0.0248127	0.257065	759.296	730.259
TGGT1_222050	hypothetical protein	333.636	568.512	754.406	891.349	-1.17707	-0.648801	5.80991e-06	0.00765837	544.021	729.93
TGGT1_204280	putative cell-cycle-associated protein kinase DYRK	291.034	614.438	294.553	845.21	-0.0173382	-0.460044	1	0.113693	292.794	729.824
TGGT1_214300	hypothetical protein	166.5	777.162	259.649	682.354	-0.641042	0.187696	0.0475527	0.68394	213.074	729.758
TGGT1_219800	putative vacuolar ATP synthase subunit b	1418.92	762.242	1436.29	697.038	-0.0175505	0.129012	0.983632	0.887628	1427.6	729.64
TGGT1_314850	hypothetical protein	323.718	751.504	462.924	707.093	-0.516035	0.0878824	0.147102	0.911893	393.321	729.299
TGGT1_226380	hypothetical protein	1365.14	511.56	2536.94	944.485	-0.894047	-0.884624	4.19321e-06	4.72e-06	1951.04	728.023
TGGT1_305160	histone H2Ba	5433.91	857.111	6538.72	598.374	-0.267017	0.518434	0.31293	0.00391644	5986.31	727.742
TGGT1_280700	arginine decarboxylase	384.821	483.871	519.834	969.847	-0.433861	-1.00313	0.212202	1.67e-05	452.328	726.859
TGGT1_247300	hypothetical protein	943.491	623.183	1207.86	829.699	-0.356376	-0.412933	0.542492	0.30898	1075.68	726.441
TGGT1_309140	transducin beta-like protein TBL1	421.919	720.118	628.898	731.831	-0.57586	-0.0232781	0.193627	1	525.408	725.975
TGGT1_219070	cyclic nucleotide-binding domain-containing protein	144.188	567.667	361.982	883.103	-1.32797	-0.637538	1.67282e-05	0.0117692	253.085	725.385
TGGT1_299210	CTP synthase	1470.29	756.361	1757.97	693.6	-0.257814	0.124971	0.396466	0.818951	1614.13	724.98
TGGT1_280390	HEAT repeat-containing protein	486.105	766.1	668.889	683.757	-0.4605	0.164049	0.200403	0.81314	577.497	724.928
TGGT1_298630	vacuolar transporter chaperone VTC2	780.678	641.418	879.419	808.043	-0.171822	-0.333168	0.857856	0.210994	830.049	724.73
TGGT1_297330	hypothetical protein	301.164	618.354	510.056	830.43	-0.760105	-0.425426	0.0158671	0.164965	405.61	724.392
TGGT1_251680	putative histamine-releasing factor	1484.83	851.49	1060.65	597.197	0.485346	0.511781	0.0158544	0.0246836	1272.74	724.344
TGGT1_204080	histidine acid phosphatase superfamily protein	425.064	624.608	610.928	820.343	-0.523323	-0.393276	0.12697	0.182647	517.996	722.475
TGGT1_200410	hypothetical protein	75.7671	585.383	118.482	858.754	-0.645026	-0.552864	0.167886	0.0686412	97.1246	722.069
TGGT1_268230	hypothetical protein	1208.16	583.556	2468.12	859.859	-1.0306	-0.559229	1.88531e-07	0.0111317	1838.14	721.708
TGGT1_215040	HEAT repeat-containing protein	605.078	726.017	534.2	715.313	0.17974	0.0214274	0.510261	1	569.639	720.665
TGGT1_216180	hypothetical protein	3905.05	891.156	2906.42	547.591	0.4261	0.702579	0.0308605	0.000946689	3405.74	719.373
TGGT1_223930	RNA recognition motif-containing protein	698.986	682.915	1040.4	755.677	-0.573802	-0.146063	0.0373393	0.740769	869.693	719.296
TGGT1_222430	HECT-domain (ubiquitin-transferase) domain-containing protein	427.783	550.406	717.898	887.501	-0.746899	-0.689252	0.00251846	0.00301596	572.841	718.953
TGGT1_246540	cytochrome c1, heme protein	1715.01	910.917	939.441	526.541	0.868341	0.790772	5.55236e-05	0.000633031	1327.22	718.729
TGGT1_262880	hypothetical protein	603.536	738.833	768.286	696.837	-0.348204	0.0844265	0.29373	0.927596	685.911	717.835
TGGT1_208070	inositol polyphosphate kinase	254.572	653.247	252.909	779.959	0.00945317	-0.255769	0.980012	0.528206	253.741	716.603
TGGT1_251450	hypothetical protein	245.744	739.308	214.574	693.539	0.19568	0.0921971	0.606706	0.922782	230.159	716.424
TGGT1_314970	root hair defective 3 gtp-binding protein (rhd3) protein	1229.81	736.009	1419.32	696.509	-0.206769	0.0795814	0.545376	0.91145	1324.56	716.259
TGGT1_244060	ankyrin repeat-containing protein	210.763	545.049	289.47	886.386	-0.457791	-0.701549	0.283253	0.00469741	250.117	715.717
TGGT1_230340	hypothetical protein	1009.25	701.718	1924.78	727.701	-0.931412	-0.0524538	4.20514e-06	0.990853	1467.01	714.71
TGGT1_316340	hypothetical protein	834.947	565.729	2090.21	863.671	-1.32389	-0.610372	6.22845e-12	0.00407838	1462.58	714.7
TGGT1_316260	hypothetical protein	433.589	814.309	473.442	614.451	-0.126859	0.406279	0.944515	0.163942	453.516	714.38
TGGT1_304460	zinc finger, C3HC4 type (RING finger) domain-containing protein	590.656	702.341	740.984	725.246	-0.327123	-0.0462984	0.395829	1	665.82	713.793
TGGT1_291680	Sec23/Sec24 trunk domain-containing protein	1230.32	745.541	1237.89	682.04	-0.00884544	0.128431	0.980012	0.833477	1234.1	713.791
TGGT1_249810	putative activating signal cointegrator 1 complex subunit 3	570.582	761.197	574.229	666.226	-0.00919154	0.192259	0.92064	0.624613	572.405	713.712
TGGT1_291600	gamma interferon inducible lysosomal thiol reductase (GILT) protein	871.561	630.953	1263.07	794.211	-0.535257	-0.331989	0.0285874	0.140966	1067.31	712.582
TGGT1_279360	hypothetical protein	1187.24	799.759	1331.69	625.035	-0.165651	0.355629	0.913624	0.2168	1259.47	712.397
TGGT1_239270	hypothetical protein	389.75	910.315	191.121	512.597	1.02807	0.828542	2.09197e-05	0.0010343	290.435	711.456
TGGT1_288460	hypothetical protein	923.262	849.702	998.404	572.731	-0.112884	0.5691	0.893084	0.012417	960.833	711.217
TGGT1_203880	hypothetical protein	367.679	590.323	551.834	829.283	-0.585789	-0.490361	0.056696	0.0800057	459.757	709.803
TGGT1_224070	hypothetical protein	86.3785	758.113	37.1903	659.32	1.21575	0.201433	0.0071766	0.705733	61.7844	708.717
TGGT1_269990	hypothetical protein	509.538	692.069	573.439	723.92	-0.170451	-0.0649129	0.888858	0.952639	541.489	707.994
TGGT1_288840	hypothetical protein	993.166	536.144	2794.79	878.473	-1.49263	-0.712377	6.43188e-15	0.000429406	1893.98	707.308
TGGT1_225050	putative adenosylhomocysteinase	3006.16	1033.7	1623.51	374.638	0.888805	1.46424	0.000397142	2.05e-08	2314.84	704.167
TGGT1_221590	dual specificity phosphatase, catalytic domain-containing protein	903.641	512.306	2276.64	894.108	-1.33308	-0.803443	7.30705e-12	8.09e-05	1590.14	703.207
TGGT1_248810	nuclear factor NF7	937.988	578.367	2228.35	827.839	-1.24833	-0.517365	5.40483e-10	0.0120199	1583.17	703.103
TGGT1_290720	putative vacuolar proton translocating ATPase subunit	497.957	733.417	365.057	671.965	0.4479	0.126249	0.112835	0.898472	431.507	702.691
TGGT1_226060	transmembrane amino acid transporter protein	356.886	571.853	676.692	833.439	-0.923038	-0.543432	0.000768103	0.0297432	516.789	702.646
TGGT1_233000	KOW motif domain-containing protein	445.955	600.874	794.577	801.174	-0.83329	-0.415053	0.000901106	0.140318	620.266	701.024
TGGT1_268835	hypothetical protein	1981.91	765.811	1875.27	636.01	0.0797951	0.267938	0.785411	0.284117	1928.59	700.91
TGGT1_318310	transketolase	1621.71	920.845	1103.65	479.889	0.555231	0.940259	0.0404177	0.000970221	1362.68	700.367
TGGT1_217460	glutaminyl-tRNA synthetase (GlnRS)	1958.54	668.696	2996.27	731.072	-0.613387	-0.128662	0.00182417	0.846813	2477.4	699.884
TGGT1_238050	nuclease and tudor domain-containing protein	1632.07	683.945	1525.4	715.622	0.0975207	-0.0653184	0.686183	0.957877	1578.74	699.784
TGGT1_203820	hypothetical protein	933.3	747.938	963.79	650.761	-0.0463773	0.200792	1	0.563765	948.545	699.349
TGGT1_278450	hypothetical protein	322.993	669.854	489.682	725.507	-0.600342	-0.115144	0.118304	0.963642	406.337	697.68
TGGT1_203950	Myb family DNA-binding domain-containing protein	426.273	593.752	601.686	800.593	-0.497233	-0.431209	0.138428	0.140318	513.979	697.172
TGGT1_253370	hypothetical protein	1013.36	765.424	1477.04	627.049	-0.54356	0.287682	0.0107815	0.373788	1245.2	696.237
TGGT1_321520	hypothetical protein	1377.62	800.807	1335.16	590.061	0.0451677	0.440591	0.857274	0.0908602	1356.39	695.434
TGGT1_294640	ribonucleoside-diphosphate reductase large chain	3103.69	989.458	1769.7	400.415	0.810485	1.30514	2.91344e-06	5.2e-13	2436.69	694.937
TGGT1_248610	hypothetical protein	397.186	815.219	582.972	574.191	-0.553613	0.505656	0.427457	0.573182	490.079	694.705
TGGT1_320550	hypothetical protein	241.632	757.833	150.556	629.788	0.682508	0.267014	0.0195947	0.49368	196.094	693.81
TGGT1_249370	putative translation initiation factor SUI1	838.277	455.264	2570.35	932.139	-1.61646	-1.03384	1.1093e-14	7.33e-07	1704.31	693.702
TGGT1_251690	putative seryl-tRNA synthetase, cytoplasmic	1637.13	794.558	1589.13	592.574	0.0429316	0.423159	0.858101	0.168776	1613.13	693.566
TGGT1_233110	IMP dehydrogenasa	997.458	728.993	1036.82	654.84	-0.0558392	0.154763	1	0.811781	1017.14	691.917
TGGT1_252430	hypothetical protein	635.553	506.912	964.931	876.063	-0.602414	-0.789301	0.0127514	0.000260618	800.242	691.488
TGGT1_234270	hypothetical protein	501.645	645.077	905.817	737.597	-0.852553	-0.193362	0.00671286	0.898472	703.731	691.337
TGGT1_219700	putative DNA replication licensing factor MCM4	1865.81	935.692	1130.03	445.187	0.723437	1.07162	0.000386245	2.52e-08	1497.92	690.439
TGGT1_253890	peptidase M16 inactive domain-containing protein	259.561	647.932	160.281	732.376	0.695467	-0.176742	0.0104462	0.76692	209.921	690.154
TGGT1_285895	AP2 domain transcription factor AP2V-2	225.638	636.031	413.902	743.799	-0.875282	-0.225815	0.00180426	0.643645	319.77	689.915
TGGT1_315580	hypothetical protein	502.916	768.797	388.506	609.421	0.372379	0.335163	0.200403	0.26471	445.711	689.109
TGGT1_212250	XPG N-terminal domain-containing protein	867.299	653.144	1255.56	724.849	-0.533727	-0.150281	0.037803	0.74963	1061.43	688.996
TGGT1_310390	hypothetical protein	352.896	469.049	867.997	903.444	-1.29844	-0.945697	0.00066025	0.00529283	610.447	686.246
TGGT1_261960	hypothetical protein	199.243	510.021	249.748	861.271	-0.325946	-0.75591	0.316466	0.00273008	224.496	685.646
TGGT1_264830	hypothetical protein	1028.42	597.103	1387.84	774.179	-0.432416	-0.374687	0.0784782	0.114737	1208.13	685.641
TGGT1_310010	rhoptry neck protein RON1	744.758	706.307	1212.12	663.229	-0.702682	0.0907879	0.00165594	0.969984	978.437	684.768
TGGT1_293180	NADP-specific glutamate dehydrogenase	1680.54	759.765	2425.42	609.601	-0.529306	0.317688	0.0641979	0.277307	2052.98	684.683
TGGT1_253990	hypothetical protein	674.556	672.156	774.064	693.473	-0.198515	-0.0450438	0.740737	1	724.31	682.814
TGGT1_307570	putative glycerol-3-phosphate dehydrogenase (gpdh)	432.078	603.981	595.478	761.477	-0.462755	-0.334297	0.3158	0.363909	513.778	682.729
TGGT1_264940	kelch repeat-containing protein	211.972	753.197	205.156	612.236	0.0471544	0.29894	0.971669	0.419001	208.564	682.717
TGGT1_311250	hypothetical protein	244.292	779.777	274.429	584.471	-0.167821	0.415931	0.873333	0.228436	259.361	682.124
TGGT1_214970	putative DNA replication licensing factor	2036	861.598	1511.01	502.244	0.430224	0.778626	0.0329686	5.21e-05	1773.51	681.921
TGGT1_248640	regulator of chromosome condensation (RCC1) repeat-containing protein	173.907	596.708	229.734	766.004	-0.40165	-0.360327	0.246366	0.284566	201.82	681.356
TGGT1_320100	RNA recognition motif-containing protein	715.159	774.115	1009.64	588.16	-0.497502	0.39634	0.0392471	0.143084	862.399	681.138
TGGT1_205280	hypothetical protein	776.658	442.321	3052.62	919.258	-1.9747	-1.05537	3.53792e-26	1.75e-08	1914.64	680.79
TGGT1_217830	hypothetical protein	373.272	520.054	541.913	841.408	-0.537833	-0.694143	0.109773	0.00443123	457.593	680.731
TGGT1_229180	HEAT repeat-containing protein	1631.59	711.824	1554.82	648.34	0.0695295	0.134768	0.862486	0.895744	1593.21	680.082
TGGT1_295658	zinc finger in N-recognin protein	787.781	744.975	589.303	613.664	0.418786	0.279742	0.149598	0.379609	688.542	679.32
TGGT1_229640	hypothetical protein	857.744	565.661	1619.22	792.007	-0.916684	-0.485577	9.57479e-06	0.0469522	1238.48	678.834
TGGT1_316750	DEAD/DEAH box helicase domain-containing protein	234.739	642.55	337.919	714.43	-0.525621	-0.152984	0.129873	0.836007	286.329	678.49
TGGT1_258010	putative calcium signaling protein kinase RAD53	213.363	472.594	201.393	883.975	0.0832927	-0.903405	0.946869	0.00792053	207.378	678.285
TGGT1_216740A	riboflavin kinase	250.098	473.081	395.63	880.071	-0.661659	-0.895533	0.0539176	0.000294197	322.864	676.576
TGGT1_219630	flavodoxin domain-containing protein	752.893	568.918	1397.48	783.962	-0.892309	-0.462561	5.45013e-05	0.0613204	1075.19	676.44
TGGT1_216080	apical complex lysine methyltransferase	732.909	693.602	703.221	657.836	0.0596564	0.0763781	0.786099	0.930932	718.065	675.719
TGGT1_310750	emp24/gp25L/p24 family protein	1958.33	795.283	1307.63	554.896	0.582673	0.519251	0.0836238	0.294753	1632.98	675.09
TGGT1_293280	cyclin protein	28.7524	324.171	137.899	1025.48	-2.26186	-1.66147	3.50398e-11	1.03e-10	83.3259	674.825
TGGT1_227800	EF hand domain-containing protein	511.895	585.802	806.625	759.694	-0.656049	-0.375005	0.0278345	0.272475	659.26	672.748
TGGT1_263060	Proteasome/cyclosome repeat-containing protein	1198.06	821.997	863.821	522.841	0.4719	0.652761	0.0998732	0.072594	1030.94	672.419
TGGT1_248340	GTP-binding nuclear protein ran/tc4	1416.51	766.684	1351.6	577.262	0.0676696	0.409404	0.880151	0.578632	1384.05	671.973
TGGT1_258210	DNA-directed RNA polymerase II RPB2	802.84	658.654	832.684	684.809	-0.052655	-0.0561805	0.993935	0.964039	817.762	671.732
TGGT1_318400	hypothetical protein	347.997	676.598	515.413	666.796	-0.566654	0.0210536	0.111165	1	431.705	671.697
TGGT1_247530	hypothetical protein	383.522	430.738	1132.02	910.329	-1.56152	-1.07958	2.15556e-09	2.38e-05	757.772	670.533
TGGT1_290920	oxidoreductase, 2OG-Fe(II) oxygenase family protein	930.607	538.978	1639.89	799.956	-0.817351	-0.569693	3.48514e-05	0.0056215	1285.25	669.467
TGGT1_313030	hypothetical protein	333.301	508.574	522.68	830.012	-0.649102	-0.706675	0.0113911	0.00530296	427.991	669.293
TGGT1_250780	Zn-finger in ubiquitin-hydrolases domain-containing protein	88.7071	572.668	146.909	765.552	-0.727797	-0.418802	0.219255	0.48113	117.808	669.11
TGGT1_295100	hypothetical protein	146.907	747.763	156.92	589.738	-0.0951205	0.342507	0.964338	0.72838	151.914	668.75
TGGT1_200010	hypothetical protein	175.661	561.583	475.499	773.593	-1.43665	-0.462076	1.91e-07	0.11136	325.58	667.588
TGGT1_228670	hypothetical protein	1475.01	632.234	632.034	699.555	1.22265	-0.145978	0.816418	1	1053.52	665.895
TGGT1_225150	hypothetical protein	1077.18	762.407	1174.44	567.563	-0.124706	0.425782	0.839055	0.0815313	1125.81	664.985
TGGT1_280540	HEAT repeat-containing protein	599.331	564.611	617.86	765.285	-0.043926	-0.438738	0.958157	0.139497	608.596	664.948
TGGT1_255180	ubiquitin carboxyl-terminal hydrolase	259.349	735.82	168.624	593.591	0.621085	0.309883	0.0437308	0.393787	213.986	664.705
TGGT1_221330	DNA gyrase/topoisomerase IV, A subunit domain-containing protein	422.01	541.632	612.629	787.63	-0.537739	-0.540206	0.0813772	0.0535734	517.32	664.631
TGGT1_271930	hypothetical protein	437.642	560.696	755.641	768.51	-0.78795	-0.454846	0.0499295	0.215312	596.641	664.603
TGGT1_222380	importin-beta N-terminal domain-containing protein	1185.48	730.366	1569.99	596.689	-0.405277	0.29164	0.11387	0.271486	1377.74	663.528
TGGT1_286620	S1 RNA binding domain-containing protein	378.805	784.263	448.43	539.478	-0.243428	0.539772	0.763832	0.0369221	413.618	661.871
TGGT1_216220	AP2 domain transcription factor AP2XI-5	1225.36	719.964	1307.67	603.332	-0.0937855	0.254971	0.980012	0.415684	1266.52	661.648
TGGT1_264790	hypothetical protein	578.442	643.815	625.103	679.209	-0.111921	-0.0772106	0.980012	0.964039	601.772	661.512
TGGT1_211340	hypothetical protein	221.344	582.607	360.481	739.78	-0.70363	-0.344574	0.0114572	0.348159	290.912	661.193
TGGT1_232180	UBA/TS-N domain-containing protein	581.525	581.325	506.314	740.977	0.19981	-0.350084	0.554131	0.220551	543.919	661.151
TGGT1_221640	hypothetical protein	192.622	500.853	551.385	820.774	-1.51729	-0.712598	2.79246e-09	0.00403011	372.003	660.814
TGGT1_219250	acetyltransferase, GNAT family protein	475.1	640.177	658.923	680.273	-0.47188	-0.0876425	0.0776812	0.955573	567.011	660.225
TGGT1_253490	hypothetical protein	338.835	622.876	236.666	697.495	0.517734	-0.163238	0.0463738	0.786465	287.751	660.185
TGGT1_258690	5-aminolevulinic acid synthase domain-containing protein	663.883	597.966	891.115	722.182	-0.424683	-0.272301	0.19554	0.489282	777.499	660.074
TGGT1_253290	valyl-tRNA synthetase	1927.28	779.569	1596.42	540.455	0.271731	0.528504	0.396766	0.164965	1761.85	660.012
TGGT1_213325	TBC domain-containing protein	117.067	602.27	134.648	714.245	-0.201859	-0.246009	0.937119	0.685469	125.858	658.257
TGGT1_297690	hypothetical protein	461.676	528.182	616.384	788.246	-0.416947	-0.577611	0.187842	0.0262947	539.03	658.214
TGGT1_238950	putative fatty acyl-CoA desaturase	3298.32	917.613	1628	393.936	1.01862	1.21992	0.00108747	0.000241551	2463.16	655.774
TGGT1_257330	hypothetical protein	118.579	484.827	95.8138	825.954	0.307543	-0.768592	0.343937	0.00867209	107.196	655.39
TGGT1_242700	hypothetical protein	361.782	504.423	570.213	806.157	-0.656379	-0.676428	0.0145306	0.00830875	465.998	655.29
TGGT1_293430	hypothetical protein	950.143	634.138	1794.56	674.21	-0.917417	-0.0883999	0.00448064	0.960987	1372.35	654.174
TGGT1_209260	putative cytochrome c oxidase subunit	1297.99	716.753	1220.35	589.434	0.0889776	0.282146	0.793592	0.410847	1259.17	653.093
TGGT1_249670	cathepsin B	2133.18	669.06	2013.48	636.677	0.0833126	0.071574	0.7392	0.963642	2073.33	652.869
TGGT1_287980	FHA domain-containing protein	374.481	449.935	660.252	855.132	-0.818123	-0.926431	0.189487	0.140646	517.367	652.533
TGGT1_300030	hypothetical protein	411.065	688.133	488.136	616.876	-0.247916	0.157706	0.706583	0.726758	449.6	652.504
TGGT1_240600	putative chaperonin cpn60	1917.28	943.675	1214.22	359.44	0.659033	1.39254	0.0740815	0.000247171	1565.75	651.558
TGGT1_313930	transmembrane protein	467.27	552.22	645.914	749.902	-0.467086	-0.441459	0.133343	0.127166	556.592	651.061
TGGT1_220270	alveolin domain containing intermediate filament IMC6	2414.6	759.116	3320.94	542.607	-0.45981	0.484412	0.0314539	0.0221328	2867.77	650.862
TGGT1_267450	alpha-tubulin suppressor protein	542.525	544.584	1244.42	756.376	-1.19772	-0.473949	6.08056e-06	0.13163	893.474	650.48
TGGT1_203780	hypothetical protein	1058.26	708.273	892.023	591.962	0.246545	0.258801	0.601437	0.8311	975.142	650.118
TGGT1_246340	DnaJ domain-containing protein	606.285	647.245	809.304	652.959	-0.416684	-0.0126805	0.0931142	1	707.795	650.102
TGGT1_235170	ATPase, AAA family protein	542.311	621.493	629.797	676.563	-0.215766	-0.122486	0.707733	0.880184	586.054	649.028
TGGT1_253900	parasite porphobilinogen synthase PBGS	2422.76	657.407	2509.28	639.303	-0.0506241	0.0402876	0.980012	0.990358	2466.02	648.355
TGGT1_295110	rhoptry protein ROP7	1515.58	797.618	1447.14	499.048	0.0666646	0.67652	0.916071	0.00118658	1481.36	648.333
TGGT1_306490	hypothetical protein	368.103	648.206	671.433	648.207	-0.867134	-2.26e-06	0.0032797	1	519.768	648.206
TGGT1_309220	GTPase activating protein for Arf protein	817.502	678.797	1279.12	617.575	-0.645856	0.136366	0.00406176	0.752535	1048.31	648.186
TGGT1_253650	DnaJ C terminal region domain-containing protein	573.182	849.128	490.663	446.189	0.22426	0.928328	0.48021	0.00172025	531.922	647.658
TGGT1_205562	hypothetical protein	244.171	675.82	192.867	619.26	0.340289	0.126096	0.388383	0.922782	218.519	647.54
TGGT1_260640	autophagy protein apg9 protein	606.228	486.832	1043.08	806.414	-0.782915	-0.728096	0.00289263	0.00195968	824.653	646.623
TGGT1_278660	putative P-type ATPase4	1759.45	873.69	1086.83	419.004	0.695001	1.06016	0.000412086	6.83e-08	1423.14	646.347
TGGT1_255450	hypothetical protein	2460.4	755.287	3301.02	536.539	-0.424018	0.493342	0.324393	0.190305	2880.71	645.913
TGGT1_309560	nmda receptor glutamate-binding chain	1907.6	764.244	2609.73	527.075	-0.452143	0.536026	0.0358488	0.00951102	2258.66	645.66
TGGT1_202200	hypothetical protein	802.051	811.896	506.24	475.445	0.663873	0.772017	0.0112842	0.000792189	654.146	643.67
TGGT1_411760	actin	1830.93	970.638	268.846	315.994	2.76772	1.61904	5.54191e-16	7.95e-06	1049.89	643.316
TGGT1_262530	leucine rich repeat-containing protein	356.158	486.708	782.133	799.072	-1.13489	-0.71527	1.07279e-06	0.00307449	569.146	642.89
TGGT1_272550	hypothetical protein	410.762	631.716	548.804	653.474	-0.417988	-0.0488534	0.190314	0.990853	479.783	642.595
TGGT1_213050	hypothetical protein	868.208	499.799	1790.83	785.076	-1.04451	-0.651484	0.000247884	0.0131815	1329.52	642.438
TGGT1_232440	Brf1p family coiled coil protein	1315.34	662.158	908.823	621.906	0.533366	0.0904789	0.00999195	0.899576	1112.08	642.032
TGGT1_219690	hypothetical protein	1205.8	563.463	1518.6	718.55	-0.332751	-0.350769	0.27974	0.213354	1362.2	641.007
TGGT1_261850	putative helicase	407.286	615.155	547.851	666.524	-0.42774	-0.115707	0.325867	0.885689	477.569	640.839
TGGT1_235140	hypothetical protein	590.897	537.359	893.368	744.152	-0.596348	-0.469711	0.0245621	0.0828952	742.133	640.756
TGGT1_294630	hypothetical protein	583.008	691.617	738.256	587.611	-0.340605	0.235114	0.511222	0.509959	660.632	639.614
TGGT1_249260	putative cell-cycle-associated protein kinase CDK	338.079	597.074	360.771	681.295	-0.0937212	-0.190371	0.988503	0.727624	349.425	639.184
TGGT1_226590	putative cytochrome C oxidase subunit IIa	1707.9	744.725	2148.55	533.051	-0.331141	0.482436	0.166222	0.0224942	1928.22	638.888
TGGT1_257990	putative heat shock protein 101	1212.88	613.119	1551.42	664.618	-0.355151	-0.116358	0.363835	0.917236	1382.15	638.868
TGGT1_232340	protein phosphatase 2C domain-containing protein	867.813	539.477	1301.87	737.807	-0.585128	-0.451683	0.017286	0.0764468	1084.84	638.642
TGGT1_313340	hypothetical protein	391.05	531.964	532.589	745.119	-0.44567	-0.486142	0.208819	0.110231	461.819	638.541
TGGT1_320630	phosphotransferase enzyme family protein	1884.71	604.858	2947.83	671.646	-0.645313	-0.151105	0.00136565	0.641836	2416.27	638.252
TGGT1_257760	hypothetical protein	225.698	499.406	601.502	776.414	-1.41417	-0.636614	2.98548e-08	0.0221595	413.6	637.91
TGGT1_208420	Sodium:neurotransmitter symporter family protein	385.367	595.449	483.891	679.189	-0.328449	-0.189835	0.676199	0.721258	434.629	637.319
TGGT1_254570	hypothetical protein	532.517	701.738	546.191	572.895	-0.0365787	0.292662	0.980012	0.414709	539.354	637.317
TGGT1_214880	hypothetical protein	1362.87	660.185	1841.68	614.045	-0.434374	0.104525	0.161944	0.850092	1602.27	637.115
TGGT1_232410	PDI family protein	1850.24	513.368	3114.6	760.414	-0.751331	-0.56679	9.44572e-05	0.00229294	2482.42	636.891
TGGT1_299100	hypothetical protein	344.518	498.857	438.272	774.209	-0.347245	-0.634098	0.314369	0.0132466	391.395	636.533
TGGT1_216720	hypothetical protein	422.464	465.72	960.081	807.231	-1.18433	-0.793518	0.00894357	0.0889678	691.272	636.475
TGGT1_259880	hypothetical protein	443.746	528.552	944.823	742.334	-1.09031	-0.490024	3.94152e-07	0.0602885	694.284	635.443
TGGT1_211020	RNA recognition motif-containing protein	452.636	484.9	480.165	785.307	-0.0851789	-0.695569	0.980012	0.00494412	466.401	635.104
TGGT1_233080	G-patch domain-containing protein	272.409	599.521	457.718	670.495	-0.748685	-0.161416	0.00490006	0.850053	365.063	635.008
TGGT1_313140	isocitrate dehydrogenase	1275.1	772.014	1023.35	497.306	0.317317	0.634493	0.279915	0.0595644	1149.22	634.66
TGGT1_263100	hypothetical protein	203.355	445.732	320.767	823.312	-0.657528	-0.885262	0.0169852	0.000457533	262.061	634.522
TGGT1_257300	hypothetical protein	478.002	471.476	976.611	795.475	-1.03077	-0.754632	6.30033e-06	0.000619992	727.307	633.476
TGGT1_311625	WD domain, G-beta repeat-containing protein	418.986	681.136	465.823	585.098	-0.152882	0.219264	0.901194	0.720008	442.404	633.117
TGGT1_264090	hypothetical protein	468.088	696.465	353.357	569.695	0.405654	0.289862	0.109785	0.546197	410.722	633.08
TGGT1_312280	putative pre-mRNA-splicing factor ATP-dependent RNA helicase	530.792	527.553	1073.25	736.63	-1.01577	-0.481626	0.0102477	0.293101	802.024	632.092
TGGT1_246600	ABC1 family protein	409.403	621.062	464.326	641.225	-0.181618	-0.0460934	0.980012	0.990853	436.865	631.143
TGGT1_276920	protein phosphatase 2C domain-containing protein	200.755	746.362	223.318	515.633	-0.153662	0.533531	0.814725	0.0783204	212.036	630.997
TGGT1_247050	hypothetical protein	276.734	528.668	282.17	733.075	-0.0280651	-0.471599	0.986319	0.0897421	279.452	630.872
TGGT1_306580	hypothetical protein	7.61913	729.568	27.6739	531.097	-1.86083	0.458066	0.977021	1	17.6465	630.332
TGGT1_223940	GAP45 protein	1446.32	604.024	2135.01	656.181	-0.561863	-0.119487	0.0161232	0.805814	1790.66	630.102
TGGT1_234250	hypothetical protein	377.384	639.752	392.751	619.373	-0.0575822	0.0467062	1	0.990853	385.068	629.563
TGGT1_227960	PCI domain-containing protein	1121.93	663.066	1502.97	594.14	-0.42183	0.158348	0.0818675	0.669351	1312.45	628.603
TGGT1_240980	hypothetical protein	607.164	554.597	1143.33	702.529	-0.913088	-0.341119	0.000105221	0.178369	875.249	628.563
TGGT1_244110	nucleosome assembly protein (nap) protein	1486.47	796.864	885.733	460.256	0.746942	0.791896	0.000203287	0.000253335	1186.1	628.56
TGGT1_211690	AAA family protein	653.482	673.001	543.545	583.233	0.265748	0.206536	0.395722	0.58817	598.513	628.117
TGGT1_275630	HECT-domain (ubiquitin-transferase) domain-containing protein	691.728	722.09	422.376	531.149	0.711677	0.443061	0.00565226	0.113673	557.052	626.62
TGGT1_267760	hypothetical protein	354.89	484.226	326.554	768.923	0.120052	-0.667158	0.845247	0.179834	340.722	626.574
TGGT1_209600	hypothetical protein	1267.96	727.148	1492.16	524.419	-0.234892	0.47153	0.586589	0.0550249	1380.06	625.784
TGGT1_205558	NAC domain-containing protein	1540.31	706.831	1136.91	544.631	0.438104	0.376087	0.0596214	0.241071	1338.61	625.731
TGGT1_250760	pentatricopeptide repeat domain-containing protein	393.015	541.659	737.929	707.155	-0.908898	-0.384641	0.000397142	0.201704	565.472	624.407
TGGT1_249030	endonuclease/exonuclease/phosphatase family protein	830.564	332.332	2764.33	915.975	-1.73477	-1.46268	1.80562e-20	2.65e-15	1797.45	624.153
TGGT1_212990	hypothetical protein	351.11	483.861	685.26	763.687	-0.964726	-0.658391	0.000266917	0.00700489	518.185	623.774
TGGT1_293170	hypothetical protein	625.696	756.534	398.023	488.977	0.652612	0.629638	0.0143468	0.0156566	511.859	622.756
TGGT1_311220	hypothetical protein	799.786	652.051	1259.19	593.159	-0.65481	0.136566	0.00734219	0.74963	1029.49	622.605
TGGT1_262710	Ctr copper transporter family protein	788.083	803.55	555.875	441.616	0.503587	0.863597	0.0905335	0.000227455	671.979	622.583
TGGT1_236070	pyrroline-5-carboxylate reductase	416.568	451.452	1047.41	793.435	-1.3302	-0.81354	1.00128e-08	0.000241918	731.988	622.444
TGGT1_308970	hypothetical protein	1325.77	531.14	2769.51	713.731	-1.0628	-0.426288	2.58924e-05	0.155861	2047.64	622.435
TGGT1_244880	DNA-directed RNA polymerase I RPA1	630.655	704.268	595.175	539.956	0.0835359	0.383282	0.946869	0.196664	612.915	622.112
TGGT1_232800	hypothetical protein	420.193	558.27	861.314	684.269	-1.03549	-0.293602	3.85728e-06	0.386356	640.754	621.27
TGGT1_200400	hypothetical protein	496.598	583.421	560.602	658.914	-0.174899	-0.175555	0.916125	0.747728	528.6	621.168
TGGT1_215260	carbamoylphosphate synthetase	1612.18	748.213	1094.18	493.843	0.559161	0.599397	0.0063525	0.00538536	1353.18	621.028
TGGT1_253820	hypothetical protein	341.103	434.052	622.968	807.621	-0.868948	-0.89581	0.01849	0.00436981	482.036	620.836
TGGT1_313010	DEAD (Asp-Glu-Ala-Asp) box polypeptide DDX6	915.917	647.049	1375.52	594.546	-0.586685	0.122085	0.129432	0.891671	1145.72	620.798
TGGT1_212220	hypothetical protein	532.877	687.68	538.04	553.412	-0.0139112	0.313384	0.980012	0.371284	535.459	620.546
TGGT1_265820	Las1 family protein	159.546	525.147	100.476	715.519	0.667121	-0.446267	0.0550851	0.211709	130.011	620.333
TGGT1_300310	26S proteasome regulatory subunit, S6a family AAA ATpase	607.132	702.496	442.112	536.2	0.457599	0.389719	0.119805	0.189035	524.622	619.348
TGGT1_219440	hypothetical protein	510.535	610.022	739.188	627.305	-0.533933	-0.0403057	0.0567115	0.977686	624.862	618.664
TGGT1_240890	6-phosphofructokinase	764.472	638.726	1214.91	598.58	-0.668312	0.0936551	0.0439466	0.933367	989.69	618.653
TGGT1_260200	helicase associated domain (ha2) protein	474.828	556.132	779.033	680.981	-0.714278	-0.292187	0.00629377	0.374847	626.931	618.557
TGGT1_224230	AP2 domain transcription factor AP2X-3	58.2912	427.672	114.748	808.14	-0.977125	-0.9181	0.0238326	0.0343034	86.5198	617.906
TGGT1_200290	rhomboid protease ROM1	1006.86	480.264	1765.98	754.659	-0.810607	-0.651999	0.000183348	0.00193006	1386.42	617.462
TGGT1_252290	putative importin alpha	1529.37	657.329	1295.19	576.702	0.239778	0.188789	0.577546	0.871291	1412.28	617.015
TGGT1_273560	putative kinesin heavy chain	1025.12	650.797	1434.36	582.878	-0.484608	0.159014	0.0735842	0.699119	1229.74	616.838
TGGT1_213730	lanthionine synthetase C family protein	362.055	457.765	614.29	771.821	-0.762711	-0.753658	0.00656625	0.00343753	488.172	614.793
TGGT1_252360	rhoptry kinase family protein ROP24 (incomplete catalytic triad)	1394.19	816.743	1053.38	411.03	0.404398	0.990637	0.0494983	1.14e-06	1223.79	613.887
TGGT1_305250	hypothetical protein	412.969	577.891	726.748	649.84	-0.815421	-0.169288	0.00201151	0.641885	569.859	613.866
TGGT1_321680	hypothetical protein	948.418	611.496	1032.21	616.131	-0.122145	-0.0108933	0.936057	1	990.315	613.813
TGGT1_218260	histone H3.3	1610.24	549.621	3165.7	675.977	-0.975247	-0.298536	2.08497e-07	0.164965	2387.97	612.799
TGGT1_240080	hypothetical protein	118.609	551.267	205.565	672.237	-0.793376	-0.286218	0.0521492	0.509554	162.087	611.752
TGGT1_237410	protein phosphatase 2C domain-containing protein	203.326	599.077	188.879	624.356	0.106327	-0.0596271	0.656025	0.963671	196.103	611.717
TGGT1_288190	hypothetical protein	402.902	626.123	319.148	596.339	0.336204	0.0703122	0.189181	0.978239	361.025	611.231
TGGT1_297890	hypothetical protein	389.326	604.943	502.731	617.056	-0.36881	-0.0286026	0.265998	1	446.028	610.999
TGGT1_202950	hypothetical protein	689.1	735.318	697.352	484.903	-0.017174	0.600674	0.980012	0.151707	693.226	610.11
TGGT1_205360	hypothetical protein	469.932	534.519	495.926	685.508	-0.0776743	-0.358933	1	0.378709	482.929	610.014
TGGT1_297960B	rhoptry neck protein RON6	684.925	676.197	829.747	543.424	-0.276726	0.315364	0.378708	0.335319	757.336	609.81
TGGT1_230010	hypothetical protein	242.659	598.542	251.376	620.755	-0.0509138	-0.052571	0.980012	0.990853	247.018	609.648
TGGT1_240250	macro domain-containing protein	491.638	624.619	818.73	594.069	-0.735792	0.0723467	0.00256799	0.963671	655.184	609.344
TGGT1_261970	hypothetical protein	290.007	706.981	249.879	510.567	0.214859	0.469572	0.488137	0.155304	269.943	608.774
TGGT1_272910	T-complex protein 1 delta subunit	1251.76	762.625	1957.55	454.913	-0.645095	0.745384	0.0284691	0.00426893	1604.66	608.769
TGGT1_267660	hypothetical protein	359.182	574.981	524.602	641.728	-0.546507	-0.158446	0.110263	0.734673	441.892	608.355
TGGT1_206640	hypothetical protein	386.485	558.756	963.111	657.63	-1.31729	-0.235057	6.24765e-08	0.607473	674.798	608.193
TGGT1_264970	hypothetical protein	242.9	488.311	244.583	726.961	-0.00996086	-0.574076	0.92578	0.0777827	243.742	607.636
TGGT1_225890	hypothetical protein	487.012	569.987	736.052	645.232	-0.595849	-0.17889	0.0235091	0.773155	611.532	607.61
TGGT1_260520	hypothetical protein	1393.34	663.66	2173.64	551.151	-0.641564	0.267997	0.00258242	0.386054	1783.49	607.406
TGGT1_263820	DEAD/DEAH box helicase domain-containing protein	312.501	523.188	304.687	691.602	0.0365327	-0.402612	0.980012	0.494045	308.594	607.395
TGGT1_213900	regulator of chromosome condensation RCC1	606.59	557.961	843.308	653.73	-0.475339	-0.22853	0.402821	0.75194	724.949	605.846
TGGT1_221250	hypothetical protein	1375.84	754.13	1007.71	457.019	0.449231	0.722558	0.0634342	0.00128463	1191.77	605.575
TGGT1_218940	hypothetical protein	792.471	671.284	803.644	539.052	-0.0201971	0.3165	0.980012	0.498776	798.058	605.168
TGGT1_216730	MCM2/3/5 family protein	1408.95	762.783	919.611	447.354	0.615522	0.769856	0.0137757	0.00743769	1164.28	605.069
TGGT1_213620	ABC1 family protein	135.026	482.39	97.9199	726.961	0.463566	-0.591677	0.18442	0.05315	116.473	604.675
TGGT1_309720	hypothetical protein	241.269	499.399	344.217	709.241	-0.512677	-0.506082	0.0870421	0.0948978	292.743	604.32
TGGT1_230570	transporter, major facilitator family protein	665.666	520.159	1105.59	687.003	-0.731953	-0.401364	0.00124827	0.182019	885.63	603.581
TGGT1_243800	putative long-chain fatty acid CoA ligase	1180.65	615.756	932.19	590.467	0.340882	0.0605013	0.115988	0.945909	1056.42	603.111
TGGT1_286230	hypothetical protein	530.58	631.238	212.795	574.113	1.31811	0.136848	4.97279e-08	0.838868	371.688	602.675
TGGT1_277710	hypothetical protein	192.471	581.656	214.697	623.313	-0.157662	-0.0997911	0.765517	0.929941	203.584	602.485
TGGT1_317720	putative eukaryotic translation initiation factor 3 subunit 7	1632.07	722.663	1324.29	481.61	0.301485	0.585458	0.192537	0.00684648	1478.18	602.136
TGGT1_410800	hypothetical protein	263.22	540.278	594.856	662.927	-1.17627	-0.295147	2.24939e-05	0.363326	429.038	601.603
TGGT1_233530	hypothetical protein	668.357	571.089	1139.55	631.514	-0.76977	-0.145098	0.000555613	0.844871	903.951	601.301
TGGT1_319850	splicing factor U2AF family SnRNP auxilary factor large subunit, RRM domain-containing protein	668.538	526.982	1199.79	674.477	-0.843699	-0.356016	0.000150226	0.18943	934.164	600.73
TGGT1_214790	glycoprotein	3543.78	721.625	3291.93	479.03	0.106357	0.591131	0.67175	0.00225199	3417.86	600.328
TGGT1_270720	hypothetical protein	490.218	663.746	275.161	536.087	0.83315	0.308164	0.000751572	0.424285	382.689	599.917
TGGT1_259550	dihydropteroate synthase	1843.17	894.761	1189.06	304.511	0.632363	1.55501	0.00161352	2.94e-16	1516.12	599.636
TGGT1_304720	hypothetical protein	324.685	553.56	339.178	645.371	-0.0630029	-0.22139	0.980012	0.668838	331.932	599.465
TGGT1_225110	AP2 domain transcription factor AP2X-2	68.9949	367.291	68.827	827.022	0.00351517	-1.171	0.901145	1.75e-05	68.9109	597.157
TGGT1_285830	hypothetical protein	272.35	629.972	303.812	563.724	-0.157719	0.160299	0.906768	0.875674	288.081	596.848
TGGT1_315080	hypothetical protein	464.641	556.316	596.275	637.129	-0.359862	-0.195681	0.540191	0.673814	530.458	596.723
TGGT1_289600	heat shock protein HSP29	758.968	462.194	1408.64	730.537	-0.89219	-0.66046	1.68647e-05	0.0028417	1083.8	596.365
TGGT1_288040	hypothetical protein	362.57	613.66	399.916	578.151	-0.141438	0.085993	0.986816	0.971136	381.243	595.905
TGGT1_259830	diacylglycerol kinase catalytic domain-containing protein	463.852	393.514	1256.8	797.633	-1.43802	-1.01931	4.0844e-06	0.00183009	860.327	595.574
TGGT1_212140	hypothetical protein	386.786	630.797	345.19	560.009	0.164147	0.171727	0.679068	0.833882	365.988	595.403
TGGT1_275802	SRP72 RNA-binding domain-containing protein	847.887	587.176	1139.51	600.527	-0.426463	-0.0324359	0.0880195	1	993.696	593.851
TGGT1_221670	transcriptional elongation factor FACT140	891.938	640.777	1436.43	545.9	-0.687472	0.231185	0.00154793	0.535484	1164.18	593.338
TGGT1_247290	hypothetical protein	147.21	483.903	161.647	702.478	-0.13497	-0.537737	0.932149	0.0953027	154.429	593.191
TGGT1_226860	SAG-related sequence SRS67	1586.6	454.305	3849.22	730.223	-1.27863	-0.684678	3.02651e-05	0.0438611	2717.91	592.264
TGGT1_259870	hypothetical protein	251.125	516.709	442.668	665.44	-0.817818	-0.364955	0.00434203	0.278509	346.897	591.074
TGGT1_266890	hypothetical protein	378.622	612.626	452.189	568.8	-0.256166	0.107086	0.415976	0.893101	415.405	590.713
TGGT1_220890	hypothetical protein	1089.07	469.811	3047.75	709.713	-1.48465	-0.595156	8.09577e-09	0.0589981	2068.41	589.762
TGGT1_277260	hypothetical protein	295.298	595.534	306.282	583.803	-0.0526901	0.0287023	1	1	300.79	589.669
TGGT1_217550	hypothetical protein	289.885	506.442	539.386	670.485	-0.895839	-0.404808	0.000301796	0.220754	414.635	588.464
TGGT1_319500	hypothetical protein	163.658	526.016	268.078	650.77	-0.71197	-0.307041	0.024169	0.435672	215.868	588.393
TGGT1_208718	putative protein tyrosine phosphatase type IVA A	193.107	514.696	249.343	661.519	-0.368734	-0.362063	0.791034	0.433783	221.225	588.108
TGGT1_243710	t-complex protein beta subunit	1656.05	724.909	1236.58	451.177	0.421387	0.684106	0.0376349	0.00178506	1446.32	588.043
TGGT1_310640	phosphorylase family protein	1611.97	681.72	1819.22	493.915	-0.174498	0.464917	0.674919	0.0459286	1715.59	587.817
TGGT1_269660	TFIIH basal transcription factor complex helicase XPB subunit	358.487	543.029	428.392	631.514	-0.257009	-0.217786	0.566867	0.661681	393.439	587.271
TGGT1_239890	SCP family extracellular subfamily protein	1007.1	475.543	1749.96	698.327	-0.797105	-0.554328	0.000683322	0.0178341	1378.53	586.935
TGGT1_207640	isoleucyl-tRNA synthetase family protein	1947.48	731.488	1409.31	441.574	0.466613	0.728178	0.025272	0.000468309	1678.39	586.531
TGGT1_311770	hypothetical protein	770.399	607.782	1369.24	564.618	-0.829697	0.106277	0.00043575	0.880184	1069.82	586.2
TGGT1_289300	methionyl-tRNA synthetase	1513.2	686.462	1539.61	485.643	-0.0249664	0.499283	0.980012	0.121817	1526.4	586.052
TGGT1_213570	hypothetical protein	232.44	521.38	381.104	649.609	-0.713325	-0.317238	0.0149475	0.390297	306.772	585.495
TGGT1_237500	protein phosphatase 2C domain-containing protein	378.864	429.073	724.094	740.71	-0.934495	-0.787684	0.000117173	0.000916349	551.479	584.892
TGGT1_200280	WD domain, G-beta repeat-containing protein	533.333	540.312	1653.27	628.574	-1.63221	-0.218292	4.26277e-14	0.545393	1093.3	584.443
TGGT1_258950	lectin family protein	813.543	648.462	842.343	520.144	-0.0501898	0.318112	1	0.311019	827.943	584.303
TGGT1_267710	CPSF A subunit region protein	532.335	653.229	585.127	515.34	-0.136417	0.342065	0.980012	0.309806	558.731	584.285
TGGT1_313640	hypothetical protein	1790.83	792.42	1371.8	376.133	0.384565	1.07502	0.0758162	6.46e-08	1581.31	584.277
TGGT1_252340	hypothetical protein	600.815	647.456	514.227	520.864	0.224515	0.313876	0.45134	0.317476	557.521	584.16
TGGT1_283850	peptidyl-prolyl cis-trans isomerase	1262.58	581.883	1939.57	586.033	-0.61936	-0.0102523	0.00269899	1	1601.07	583.958
TGGT1_321540	hypothetical protein	127.648	649.545	185.547	517.477	-0.539608	0.327936	0.0729306	0.482838	156.597	583.511
TGGT1_263520	microtubule associated protein SPM1	1515.91	558.272	2452.03	608.321	-0.69379	-0.123865	0.000805929	0.740769	1983.97	583.296
TGGT1_265330	putative cell-cycle-associated protein kinase GSK	1269.72	543.938	1983.86	621.732	-0.643806	-0.192851	0.00212955	0.758005	1626.79	582.835
TGGT1_267750	hypothetical protein	296.416	681.085	201.259	483.968	0.558573	0.492923	0.0857975	0.122973	248.837	582.526
TGGT1_282170	hypothetical protein	595.583	578.779	752.504	585.822	-0.337396	-0.0174516	0.266547	1	674.044	582.301
TGGT1_225270	hypothetical protein	433.528	688.886	356.682	474.278	0.28149	0.538534	0.382911	0.0589521	395.105	581.582
TGGT1_213072	Sec1 family protein	231.019	522.789	212.28	639.061	0.122046	-0.289724	0.930106	0.481207	221.65	580.925
TGGT1_245660	hypothetical protein	199.576	570.405	412.144	590.58	-1.04621	-0.0501471	0.000270827	0.990853	305.86	580.492
TGGT1_232010	protein phosphatase 2C domain-containing protein	163.748	570.286	125.218	589.793	0.387044	-0.0485254	0.350948	0.963671	144.483	580.04
TGGT1_272640	putative eukaryotic initiation factor-2B, epsilon subunit	396.733	516.42	1117.08	642.298	-1.4935	-0.314697	1.14803e-11	0.320402	756.908	579.359
TGGT1_220910	HEAT repeat-containing protein	239.697	603.553	176.725	554.434	0.439705	0.122464	0.127164	0.910553	208.211	578.994
TGGT1_316510	hypothetical protein	266.998	488.581	401.073	669.288	-0.587035	-0.45403	0.0698699	0.14748	334.036	578.934
TGGT1_221200A	CW-type Zinc Finger protein	397.46	527.53	314.105	629.566	0.339561	-0.255104	0.450564	0.666147	355.783	578.548
TGGT1_204480	thioredoxin domain-containing protein	887.1	656.382	1126.81	497.871	-0.345078	0.398762	0.125644	0.143084	1006.96	577.127
TGGT1_278050	putative proteasome subunit alpha type 1	1114.41	693.687	1175.31	460.524	-0.0767716	0.591008	1	0.0307206	1144.86	577.105
TGGT1_309190	hypothetical protein	271.504	455.787	569.252	698.198	-1.06809	-0.615277	0.00020371	0.016115	420.378	576.993
TGGT1_268560	XPG N-terminal domain-containing protein	184.398	482.402	227.415	670.88	-0.302502	-0.475818	0.528088	0.158201	205.907	576.641
TGGT1_275480	Myb family DNA-binding domain-containing protein	626.119	528.946	931.258	622.481	-0.572744	-0.23491	0.0142594	0.540854	778.688	575.713
TGGT1_234300	hypothetical protein	184.277	486.941	319.131	663.405	-0.792272	-0.446142	0.00791132	0.193589	251.704	575.173
TGGT1_250680	TBC domain-containing kinase (incomplete catalytic triad)	278.911	583.123	358.522	566.015	-0.362255	0.0429611	0.469018	1	318.716	574.569
TGGT1_205330	hypothetical protein	950.051	489.279	2107.16	659.593	-1.14922	-0.430918	1.86028e-08	0.0471021	1528.6	574.436
TGGT1_209960	glycosyltransferase	756.491	607.169	1166.23	541.523	-0.624463	0.165076	0.0139889	0.695903	961.363	574.346
TGGT1_234350	hypothetical protein	816.052	389.957	603.268	758.395	0.43586	-0.959634	0.0794317	1.71e-05	709.66	574.176
TGGT1_310050	RNA recognition motif-containing protein	746.696	599.951	799.865	548.253	-0.0992353	0.130002	1	0.93236	773.281	574.102
TGGT1_211260	rhoptry kinase family protein ROP26 (incomplete catalytic triad)	952.346	656.119	1086.95	491.469	-0.190734	0.416857	0.571828	0.11631	1019.65	573.794
TGGT1_286410	hypothetical protein	234.042	549.331	172.26	596.962	0.442182	-0.119962	0.449941	0.954136	203.151	573.147
TGGT1_320020	transporter, major facilitator family protein	3541.67	762.641	2260.93	383.203	0.647511	0.992895	0.0846829	0.0118955	2901.3	572.922
TGGT1_221380	alba 1	386.061	600.585	227.444	543.29	0.763317	0.144644	0.0049028	0.842093	306.752	571.937
TGGT1_218780	putative phosphoserine aminotransferase	1384.94	682.417	949.575	461.119	0.54447	0.565514	0.0280774	0.0521397	1167.26	571.768
TGGT1_261440	ARM repeats containing protein	533.727	485.51	1004.07	655.79	-0.911689	-0.433734	0.00991919	0.299496	768.9	570.65
TGGT1_410810	hypothetical protein	79.1532	478.412	117.558	660.774	-0.570652	-0.465902	0.218388	0.145963	98.3556	569.593
TGGT1_287970	hypothetical protein	710.294	683.593	416.143	454.661	0.771336	0.588346	0.00144762	0.0495488	563.219	569.127
TGGT1_247460	proliferating cell nuclear antigen PCNA1	1294.93	739.409	896.636	398.401	0.530285	0.892153	0.0684079	0.00452374	1095.78	568.905
TGGT1_223590	proteasome subunit	1854.9	701.849	1504.14	435.234	0.302402	0.689369	0.185009	0.0044075	1679.52	568.542
TGGT1_313900	non-specific serine/threonine protein kinase	202.902	547.261	323.184	589.789	-0.671576	-0.107969	0.0328861	0.880184	263.043	568.525
TGGT1_235478	pantothenate kinase	233.287	478.963	410.254	657.881	-0.814412	-0.457913	0.00613114	0.15749	321.771	568.422
TGGT1_264860	zinc finger, C3HC4 type (RING finger) domain-containing protein	890.276	571.744	733.848	564.259	0.278773	0.0190136	0.305562	1	812.062	568.001
TGGT1_209050	Tyrosine kinase-like (TKL) protein	243.114	557.326	287.065	577.56	-0.239747	-0.0514503	0.786318	0.990853	265.09	567.443
TGGT1_263300	eukaryotic porin protein	2656.84	758.73	1922.01	374.407	0.46709	1.01898	0.179429	0.00343753	2289.43	566.569
TGGT1_243210	DUF862 domain-containing protein	298.745	496.31	415.751	636.492	-0.476807	-0.358901	0.178278	0.35005	357.248	566.401
TGGT1_305590	ABC transporter transmembrane region domain-containing protein	313.106	651.224	209.311	480.89	0.581002	0.437446	0.0539176	0.196753	261.208	566.057
TGGT1_205650	AP2 domain transcription factor AP2VIIa-3	1110.23	747.43	904.291	384.153	0.296001	0.960257	0.195031	6.41e-06	1007.26	565.792
TGGT1_273780	SWI2/SNF2-containing protein	230.142	554.793	263.285	576.137	-0.194098	-0.0544628	0.587218	0.981426	246.713	565.465
TGGT1_310670	putative glycogen phosphorylase 1	1490.67	679.738	1340.06	450.54	0.153661	0.593323	0.568869	0.0121383	1415.36	565.139
TGGT1_273070	putative GTPase activating protein for adp ribosylation factor	631.232	519.364	1052.04	609.523	-0.736945	-0.230933	0.0200732	0.509554	841.635	564.444
TGGT1_254950	RNA cap guanine-N2 methyltransferase	358.064	499.735	449.907	628.913	-0.329407	-0.3317	0.594678	0.389684	403.985	564.324
TGGT1_215700	phosphatidylinositol 3- and 4-kinase	301.375	607.309	322.984	520.642	-0.0999033	0.222138	0.971669	0.671652	312.179	563.975
TGGT1_206340	hypothetical protein	1056.66	487.515	1858.1	639.282	-0.814323	-0.391006	9.11677e-05	0.164465	1457.38	563.399
TGGT1_236890	hypothetical protein	1269.66	514.327	2101.71	612.329	-0.727126	-0.25162	0.0233581	0.675996	1685.69	563.328
TGGT1_237550	hypothetical protein	216.386	431.995	350.584	692.075	-0.696156	-0.679913	0.0107501	0.020584	283.485	562.035
TGGT1_316330	superoxide dismutase SOD2	884.804	494.434	2123.73	629.428	-1.26317	-0.348263	1.59938e-10	0.21406	1504.27	561.931
TGGT1_254390	CRAL/TRIO domain-containing protein	561.872	485.692	756.14	638.064	-0.428411	-0.393659	0.126422	0.174042	659.006	561.878
TGGT1_277000	putative transport protein Sec24	1545.66	664.548	1548.32	458.946	-0.00247706	0.53405	0.980012	0.0160529	1546.99	561.747
TGGT1_314400	putative pyruvate dehydrogenase E1 component, beta subunit	1143.18	654.185	1011.75	468.821	0.176209	0.480662	0.604738	0.0577739	1077.47	561.503
TGGT1_232660	Hsp70 interacting protein HIP	893.846	520.042	1293.68	602.839	-0.533384	-0.213144	0.0543203	0.508707	1093.76	561.44
TGGT1_258700	transporter, major facilitator family protein	835.885	600.904	1158.79	521.341	-0.47124	0.204908	0.0710738	0.669351	997.336	561.123
TGGT1_236630	hypothetical protein	392.622	482.529	968.374	639.437	-1.30242	-0.406186	9.8553e-08	0.208696	680.498	560.983
TGGT1_217480	hypothetical protein	330.975	473.149	493.006	648.777	-0.574882	-0.455427	0.301698	0.243068	411.991	560.963
TGGT1_263180	myosin D	1311.38	515.964	2066.65	605.937	-0.656209	-0.231899	0.00211487	0.486908	1689.01	560.95
TGGT1_314020	hypothetical protein	554.645	606.39	663.201	515.073	-0.25788	0.235471	0.392953	0.625669	608.923	560.731
TGGT1_311335	dual specificity phosphatase, catalytic domain-containing protein	283.205	518.95	741.176	602.022	-1.38797	-0.214221	1.08908e-07	0.630109	512.19	560.486
TGGT1_263560	hypothetical protein	610.58	433	1375.96	687.811	-1.17218	-0.667644	1.95431e-07	0.00388894	993.269	560.405
TGGT1_310080	AMP-binding enzyme domain-containing protein	1157.37	565.801	1229.61	553.89	-0.087361	0.0306963	0.980012	0.990853	1193.49	559.846
TGGT1_297960A	rhoptry neck protein RON6	493.968	638.695	573.668	478.943	-0.2158	0.415274	0.862486	0.202205	533.818	558.819
TGGT1_249340	hypothetical protein	799.998	514.107	787.106	603.09	0.0234396	-0.230306	0.955912	0.594462	793.552	558.599
TGGT1_313670	adaptin n terminal region domain-containing protein	531.547	625.64	612.454	491.042	-0.204403	0.349484	0.586035	0.33744	572	558.341
TGGT1_262420	AP2 domain transcription factor APVIIb-1/ADA2-B	261.647	540.948	359.642	572.927	-0.45894	-0.0828597	0.38257	0.995184	310.645	556.938
TGGT1_310700	serine/threonine phosophatase PP1	797.55	592.225	796.221	521.115	0.00240551	0.184543	0.980012	0.780149	796.886	556.67
TGGT1_299250	hypothetical protein	266.636	403.626	302.147	709.656	-0.18038	-0.8141	0.971669	0.00139292	284.392	556.641
TGGT1_228100	hypothetical protein	887.495	664.827	871.052	448.326	0.0269805	0.568433	0.980012	0.0294675	879.273	556.576
TGGT1_236010	prenylcysteine oxidase	602.055	539.626	789.662	572.936	-0.391338	-0.0864141	0.333383	0.971136	695.858	556.281
TGGT1_219260B	putative cation-transporting ATPase	162.659	638.165	124.134	474.031	0.389955	0.428949	0.599804	0.261351	143.397	556.098
TGGT1_255900	putative Bax inhibitor-1	1761.36	569.04	2418.12	542.884	-0.4572	0.0678862	0.056696	0.995184	2089.74	555.962
TGGT1_291620	hypothetical protein	244.655	465.08	438.665	646.121	-0.842371	-0.474325	0.00164892	0.127428	341.66	555.6
TGGT1_286932	ATPase family associated with various cellular activities (AAA) domain-containing protein	37.7927	309.528	114.564	801.229	-1.59998	-1.37214	2.10549e-05	5.67e-07	76.1785	555.379
TGGT1_311210	hypothetical protein	417.021	525.791	570.217	583.813	-0.451392	-0.151017	0.224194	0.901212	493.619	554.802
TGGT1_222230	hypothetical protein	383.884	501.609	677.457	607.181	-0.81946	-0.275564	0.00584366	0.439986	530.67	554.395
TGGT1_312190	hypothetical protein	1339.64	533.494	1589.51	575.068	-0.24673	-0.108262	0.631318	0.943196	1464.57	554.281
TGGT1_261580	histone H2AX	2262.91	691.9	1443.19	415.68	0.648913	0.735091	0.00243532	0.00126197	1853.05	553.79
TGGT1_228190	putative eukaryotic initiation factor-3, subunit 5	1464.24	702.182	1416.96	404.695	0.0473599	0.79501	0.939311	8.54e-05	1440.6	553.438
TGGT1_248740	hypothetical protein	851.276	516.907	1187.93	589.095	-0.480755	-0.188596	0.19398	0.791193	1019.6	553.001
TGGT1_266100	rhoptry kinase family protein ROP41	389.689	512.427	666.857	590.703	-0.775053	-0.205085	0.0836579	0.838097	528.273	551.565
TGGT1_230980	myosin I	608.432	652.423	699.373	449.862	-0.200965	0.536325	0.563289	0.0506468	653.902	551.143
TGGT1_249300	hypothetical protein	1438.15	542.339	1635.72	559.819	-0.185714	-0.0457676	0.596227	0.986872	1536.94	551.079
TGGT1_308920	splicing factor U2AF protein	732.273	570.829	1174.2	530.605	-0.681226	0.105421	0.00563745	0.895327	953.237	550.717
TGGT1_233710	inorganic anion transporter, sulfate permease (SulP) family protein	287.8	545.92	338.986	554.234	-0.23616	-0.0218043	0.754828	1	313.393	550.077
TGGT1_286920	SWIRM domain-containing protein	946.754	529.632	1748.03	570.064	-0.884667	-0.106133	9.09024e-05	0.943993	1347.39	549.848
TGGT1_225540	hypothetical protein	629.749	371.89	1607.62	726.735	-1.35208	-0.966552	1.73293e-10	5.03e-06	1118.68	549.312
TGGT1_285800	hypothetical protein	190.354	425.198	332.786	672.714	-0.805911	-0.661859	0.0190462	0.0625338	261.57	548.956
TGGT1_275650	hypothetical protein	1386.42	683.006	1327.32	414.791	0.0628479	0.719512	0.818874	0.000506041	1356.87	548.898
TGGT1_210380	hypothetical protein	387.756	562.863	254.263	534.71	0.608827	0.0740285	0.0761525	0.990853	321.01	548.786
TGGT1_311870	WD domain, G-beta repeat-containing protein	363.717	494.712	422.646	602.352	-0.216633	-0.284016	0.597352	0.552784	393.181	548.532
TGGT1_200470	hypothetical protein	233.681	478.582	370.336	618.392	-0.664296	-0.369755	0.0865492	0.256597	302.009	548.487
TGGT1_208590	putative vacuolar ATP synthase subunit 54kD	331.609	482.911	570.838	613.757	-0.7836	-0.345911	0.00481868	0.361463	451.224	548.334
TGGT1_318660	putative PP2C	330.639	527.789	516.165	568.8	-0.642575	-0.107958	0.00524016	0.920337	423.402	548.295
TGGT1_261720	metal cation transporter, ZIP family protein	532.848	544.407	641.698	549.656	-0.268169	-0.013845	0.593839	0.995357	587.273	547.031
TGGT1_294840	zinc finger (CCCH type) motif-containing protein	169.644	558.385	181.093	534.952	-0.0942246	0.0618522	0.864003	0.964853	175.368	546.669
TGGT1_212940	hypothetical protein	144.55	448.185	88.1459	643.967	0.713601	-0.522893	0.402645	0.683261	116.348	546.076
TGGT1_315470	hypothetical protein	307.482	543.9	309.648	547.046	-0.0101269	-0.00832305	1	1	308.565	545.473
TGGT1_295030	hypothetical protein	242.871	482.627	334.659	605.393	-0.462501	-0.326963	0.202042	0.486287	288.765	544.01
TGGT1_304970	putative cell-cycle-associated protein kinase CDK	357.792	441.584	364.644	645.447	-0.0273683	-0.54761	1	0.0539143	361.218	543.516
TGGT1_231160	hypothetical protein	1443.47	646.404	2334.03	440.028	-0.693281	0.554839	0.000843176	0.012811	1888.75	543.216
TGGT1_260440	nuclear factor NF3	725.137	591.224	767.271	495.179	-0.0814829	0.255754	0.980012	0.464407	746.204	543.201
TGGT1_224880	kinesin motor domain-containing protein	398.881	527.387	579.79	557.492	-0.539573	-0.0800887	0.135535	0.943993	489.336	542.439
TGGT1_222170	dense-granule antigen DG32	1878.39	526.489	2102.45	557.605	-0.162574	-0.0828385	0.895977	0.943993	1990.42	542.047
TGGT1_210408	HMG (high mobility group) box domain-containing protein	1793.77	720.459	2901.39	362.954	-0.693749	0.989129	0.127462	0.00471305	2347.58	541.707
TGGT1_254930	hypothetical protein	391.048	602.572	519.257	480.731	-0.409102	0.325904	0.153048	0.371441	455.153	541.652
TGGT1_279350	hypothetical protein	294.905	414.876	788.574	667.474	-1.41899	-0.686032	3.28893e-08	0.00815801	541.74	541.175
TGGT1_309210	putative peroxiredoxin 6	2043.11	730.677	1474.45	351.45	0.470586	1.05591	0.0250761	1.72e-07	1758.78	541.064
TGGT1_282180	hypothetical protein	1267.08	655.04	770.535	427.055	0.71758	0.617162	0.0019028	0.00968861	1018.81	541.047
TGGT1_315700	hypothetical protein	413.725	370.789	368.688	710.401	0.166271	-0.938035	0.618159	0.000312436	391.207	540.595
TGGT1_273850	hypothetical protein	533.844	440.912	982.643	640.11	-0.880249	-0.537828	6.57772e-05	0.0342587	758.243	540.511
TGGT1_313060	putative eukaryotic translation initiation factor 2B	416.446	441.62	752.835	639.144	-0.854203	-0.533335	0.00136565	0.065516	584.641	540.382
TGGT1_232160	zinc finger, C3HC4 type (RING finger) domain-containing protein	275.04	508.909	538.257	569.16	-0.968653	-0.161424	0.000248674	0.78688	406.649	539.035
TGGT1_258090	hypothetical protein	519.092	540.549	783.527	536.98	-0.593994	0.00955647	0.0404758	1	651.31	538.765
TGGT1_249425	hypothetical protein	94.6036	402.05	198.658	674.95	-1.07032	-0.747404	0.0102893	0.0160494	146.631	538.5
TGGT1_232590	glutamate-cysteine ligase, catalytic subunit domain-containing protein	178.623	379.108	289.163	697.845	-0.694965	-0.880297	0.0166347	0.00173289	233.893	538.477
TGGT1_262450	hypothetical protein	700.618	682.714	452.79	393.329	0.629786	0.795543	0.0093047	0.00171115	576.704	538.022
TGGT1_262050	rhoptry kinase family protein ROP39	1414.12	758.855	986.458	316.975	0.519571	1.25946	0.0415843	3.45e-07	1200.29	537.915
TGGT1_210430	DnaJ domain-containing protein	322.297	648.548	189.113	427.189	0.769147	0.60234	0.00397576	0.043481	255.705	537.868
TGGT1_271610	pyrroline-5-carboxylate reductase	567.646	452.148	996.903	623.334	-0.812462	-0.463212	0.00789317	0.262467	782.274	537.741
TGGT1_253560	hypothetical protein	215.479	377.467	419.452	697.762	-0.960955	-0.886385	0.00144762	0.000754907	317.466	537.615
TGGT1_242830	putative XRN 5'-3' exonuclease	689.461	513.013	935.319	561.905	-0.439989	-0.131331	0.131319	0.794117	812.39	537.459
TGGT1_202230	histone deacetylase HDAC5	343.309	464.866	924.105	608.824	-1.42855	-0.389212	1.18906e-09	0.209656	633.707	536.845
TGGT1_290170	kelch repeat domain containing/Serine/threonine protein phosphatase protein	462.947	530.024	710.5	543.239	-0.617987	-0.0355297	0.0903458	0.981426	586.724	536.632
TGGT1_204510	WD domain, G-beta repeat-containing protein	102.555	463.194	215.077	610.017	-1.06846	-0.397231	0.00164378	0.265547	158.816	536.606
TGGT1_244500	Tubulin-tyrosine ligase family protein	930.731	640.281	734.273	432.629	0.342048	0.565573	0.142932	0.0254959	832.502	536.455
TGGT1_220360	FAD binding domain-containing protein	373.272	493.401	603.493	577.606	-0.69311	-0.227326	0.0248832	0.624287	488.383	535.504
TGGT1_244130	hypothetical protein	201.721	507.285	218.819	562.928	-0.117373	-0.150154	0.646975	0.807172	210.27	535.106
TGGT1_234430	hypothetical protein	67.6647	477.541	106.974	592.44	-0.660788	-0.311043	0.360931	0.480272	87.3194	534.991
TGGT1_224530	alveolin domain containing intermediate filament IMC5	481.813	468.187	783.715	601.769	-0.701857	-0.362126	0.371381	0.795251	632.764	534.978
TGGT1_268178	hypothetical protein	3.44671	428.147	17.491	641.234	-2.34332	-0.582745	0.0164442	0.0968999	10.4688	534.691
TGGT1_297880	dense granule protein DG32	2319.75	675.448	1598.58	393.756	0.537178	0.778541	0.00481868	0.000154093	1959.17	534.602
TGGT1_242890	hypothetical protein	413.695	596.885	364.026	471.555	0.184525	0.340028	0.601997	0.378709	388.861	534.22
TGGT1_213550	DHHC zinc finger domain-containing protein	243.899	499.281	453.616	567.634	-0.895189	-0.185108	0.000705783	0.75193	348.757	533.458
TGGT1_284190	pyruvate carboxylase	442.296	656.333	472.976	409.838	-0.096754	0.679376	0.961078	0.0104643	457.636	533.086
TGGT1_271120	endonuclease/exonuclease/phosphatase family protein	338.29	524.045	362.759	542.021	-0.100749	-0.0486586	0.934738	0.992727	350.524	533.033
TGGT1_277720	GDA1/CD39 (nucleoside phosphatase) family protein	588.903	454.782	843.705	609.975	-0.518708	-0.423575	0.333383	0.419084	716.304	532.379
TGGT1_218420	WD domain, G-beta repeat-containing protein	573.06	537.301	790.267	525.965	-0.463652	0.0307627	0.272522	1	681.664	531.633
TGGT1_232680	hypothetical protein	478.215	506.867	733.124	556.356	-0.616399	-0.134402	0.026704	0.86422	605.669	531.612
TGGT1_263580	bromodomain-containing protein	351.26	451.91	828.803	610.787	-1.23849	-0.434634	1.1961e-07	0.166034	590.031	531.349
TGGT1_240710	RNA recognition motif-containing protein	393.106	496.973	643.199	565.553	-0.710347	-0.186496	0.015504	0.747181	518.152	531.263
TGGT1_249730	hypothetical protein	897.926	578.611	2932.36	483.629	-1.7074	0.258694	4.02785e-20	0.429465	1915.14	531.12
TGGT1_202980	hypothetical protein	1190.93	616.109	1045.89	445.67	0.187357	0.467212	0.427457	0.0769886	1118.41	530.89
TGGT1_240690	S-adenosyl methionine synthetase	746.39	574.616	944.986	486.804	-0.340363	0.239259	0.177509	0.53152	845.688	530.71
TGGT1_279420	hypothetical protein	1786.93	581.972	2100.12	479.282	-0.232988	0.280075	0.472807	0.319496	1943.53	530.627
TGGT1_225930	triose-phosphate isomerase TPI-I	1275.46	519.782	2868.78	540.187	-1.16942	-0.0555537	6.68724e-07	0.978012	2072.12	529.984
TGGT1_205540	DEAD/DEAH box helicase domain-containing protein	197.52	406.826	234.813	652.646	-0.249513	-0.681887	0.771367	0.027056	216.167	529.736
TGGT1_312840	hypothetical protein	111.292	590.056	177.331	469.186	-0.672095	0.330692	0.0443513	0.481047	144.311	529.621
TGGT1_237220	putative DNA replication licensing factor Mcm7	1266.97	657.926	738.546	401.144	0.778616	0.713805	0.000208836	0.00194011	1002.76	529.535
TGGT1_203390	CRAL/TRIO domain-containing protein	557.068	497.638	1302.09	561.319	-1.2249	-0.173725	0.0519363	0.956681	929.578	529.479
TGGT1_261750	rhoptry neck protein RON10	913.617	512.349	1467.49	545.941	-0.683694	-0.0916191	0.00276511	0.921402	1190.56	529.145
TGGT1_249610	hypothetical protein	865.181	569.85	978.864	488.068	-0.178106	0.2235	0.67223	0.606679	922.023	528.959
TGGT1_294710	RNA recognition motif-containing protein	957.73	497.524	1265.3	559.783	-0.401787	-0.170102	0.282366	0.788118	1111.52	528.653
TGGT1_256970	putative vacuolar ATP synthase subunit A	987.993	598.483	1160.02	457.852	-0.231574	0.386428	0.527761	0.128657	1074.01	528.167
TGGT1_207620	pyridine nucleotide-disulfide oxidoreductase domain-containing protein	1070.69	605.146	979.739	450.931	0.128065	0.424379	0.689796	0.254908	1025.21	528.038
TGGT1_248270	zinc finger (CCCH type) motif-containing protein	1365.26	577	2125.38	478.722	-0.638551	0.269385	0.00336524	0.410055	1745.32	527.861
TGGT1_217540	RNA recognition motif-containing protein	621.465	491.054	1035.75	564.243	-0.736937	-0.200436	0.00341054	0.612712	828.609	527.648
TGGT1_270150	hypothetical protein	312.531	590.792	297.637	462.584	0.0704484	0.352934	0.908966	0.274832	305.084	526.688
TGGT1_234990	hypothetical protein	506.815	448.694	595.662	603.286	-0.233033	-0.427112	0.527323	0.1804	551.239	525.99
TGGT1_244280	hypothetical protein	2122.35	611.687	2285.93	439.694	-0.107116	0.476293	0.887069	0.0379714	2204.14	525.69
TGGT1_262920	trypsin domain-containing protein	1535.2	663.048	1399.74	388.207	0.133271	0.772286	0.642424	0.000191131	1467.47	525.627
TGGT1_288800	endonuclease/exonuclease/phosphatase family protein	395.707	376.365	1062.54	674.009	-1.42501	-0.840636	2.65526e-06	0.00307449	729.124	525.187
TGGT1_221470	hypothetical protein	1498.14	625.906	1533.53	423.206	-0.0336903	0.564584	1	0.0211879	1515.83	524.556
TGGT1_321410	hypothetical protein	225.91	520.629	195.484	527.326	0.2087	-0.0184419	0.526874	1	210.697	523.978
TGGT1_234190	putative serine hydroxymethyltransferase 2	1578.04	565.931	1657.44	481.795	-0.0708208	0.232207	0.97879	0.563765	1617.74	523.863
TGGT1_260380	hypothetical protein	295.843	624.052	281.479	423.084	0.0718054	0.560724	0.778093	0.2473	288.661	523.568
TGGT1_257180	RecF/RecN/SMC N terminal domain-containing protein	162.299	492.148	165.978	554.552	-0.032343	-0.172231	0.870861	0.90312	164.138	523.35
TGGT1_226540	protein kinase	79.0017	298.005	357.589	747.142	-2.17835	-1.32605	7.67024e-14	6.52e-07	218.296	522.574
TGGT1_291850	ribosomal protein RPS30	722.569	489.776	688.961	554.82	0.0687138	-0.179896	0.758506	0.658479	705.765	522.298
TGGT1_264210	hypothetical protein	169.221	487.321	128.354	556.68	0.398775	-0.191974	0.316347	0.734949	148.788	522
TGGT1_270700	hypothetical protein	154.619	301.177	798.634	742.632	-2.36882	-1.30203	1.26468e-18	6.46e-08	476.626	521.904
TGGT1_270770	PWI domain-containing protein	367.406	477.195	558.202	564.536	-0.603411	-0.242486	0.0390157	0.594092	462.804	520.865
TGGT1_263270	glycerophosphodiester phosphodiesterase family protein	240.423	421.928	367.768	619.737	-0.613222	-0.55466	0.11082	0.0856011	304.096	520.833
TGGT1_208400B	hypothetical protein	375.449	490.56	439.098	550.134	-0.225925	-0.165354	0.864003	0.722066	407.274	520.347
TGGT1_313495	hypothetical protein	73.6506	687.773	33.9227	352.216	1.11844	0.965472	0.00664487	0.00114244	53.7867	519.994
TGGT1_247510	fructose-bisphospatase II	2187.84	585.158	2309.09	454.594	-0.0778127	0.364248	1	0.44519	2248.46	519.876
TGGT1_319860	DNA polymerase family B protein	627.753	757.201	241.516	279.895	1.37808	1.43579	5.45671e-09	1.05e-09	434.635	518.548
TGGT1_286030	hypothetical protein	139.502	501.749	313.451	535.116	-1.16796	-0.0928863	0.00165356	0.937182	226.476	518.432
TGGT1_214260	putative alpha-glucan water dikinase 1	626.546	496.984	964.972	539.622	-0.623067	-0.118751	0.16301	0.921748	795.759	518.303
TGGT1_262780	FHA domain-containing protein	406.953	604.959	342.81	431.427	0.247454	0.487721	0.383428	0.128383	374.881	518.193
TGGT1_212820	ubiquitin family protein	671.652	578.841	665.814	457.153	0.0125944	0.340491	1	0.314673	668.733	517.997
TGGT1_225260	DNA-directed RNA polymerase II RPB1	749.175	491.175	579.193	544.107	0.371257	-0.147655	0.11165	0.813129	664.184	517.641
TGGT1_248360	hypothetical protein	1399.24	584.261	1297.36	450.787	0.109066	0.374166	0.804693	0.160269	1348.3	517.524
TGGT1_290200	NAD/NADP octopine/nopaline dehydrogenase, alpha-helical domain-containing protein	842.656	697.117	402.975	337.763	1.06425	1.04539	1.65047e-05	4.4e-06	622.815	517.44
TGGT1_305310	ERCC4 domain-containing protein	59.138	471.899	73.395	562.537	-0.311595	-0.253472	0.68972	0.652878	66.2665	517.218
TGGT1_316470	hypothetical protein	255.328	460.238	286.84	574.113	-0.167896	-0.318955	0.873419	0.477904	271.084	517.175
TGGT1_304990	guanylate-binding protein, N-terminal domain-containing protein	785.639	576.001	830.708	457.061	-0.0804761	0.333686	0.980012	0.56557	808.173	516.531
TGGT1_299670	hypothetical protein	245.835	311.284	483.96	721.442	-0.9772	-1.21265	0.00593931	3.59e-05	364.898	516.363
TGGT1_315490	rhoptry protein ROP10	1295.87	543.897	1850.59	488.237	-0.514071	0.155754	0.0239653	0.768497	1573.23	516.067
TGGT1_223140	tRNA binding domain-containing protein	1038.09	588.719	853.364	442.7	0.282704	0.41125	0.305843	0.272133	945.729	515.71
TGGT1_201400	Sin3-associated polypeptide SAP18	608.373	376.221	580.195	654.685	0.0684176	-0.799223	0.913149	0.000523578	594.284	515.453
TGGT1_274060	2-oxoglutarate/malate translocase OMT	659.106	473.602	836.806	556.181	-0.344383	-0.231879	0.29446	0.508803	747.956	514.892
TGGT1_245730	phosphatidylinositol-4-phosphate 5-Kinase	472.833	471.909	984.258	557.764	-1.05771	-0.241147	1.18686e-05	0.608758	728.546	514.836
TGGT1_275990	hypothetical protein	221.738	472.015	263.792	556.895	-0.250543	-0.23857	0.944314	0.902667	242.765	514.455
TGGT1_243440	histone lysine acetyltransferase GCN5-B	500.739	436.981	894.027	590.97	-0.83626	-0.435514	0.00061711	0.165777	697.383	513.976
TGGT1_239250	putative diacylglycerol kinase	294.119	480.899	411.26	546.984	-0.483652	-0.185767	0.263834	0.775819	352.69	513.942
TGGT1_216580	hypothetical protein	547.269	456.915	705.368	570.784	-0.366127	-0.321019	0.194676	0.334848	626.318	513.849
TGGT1_223790	hypothetical protein	465.215	512.167	772.068	515.391	-0.73083	-0.00905178	0.0172917	1	618.642	513.779
TGGT1_226350	hypothetical protein	336.537	421.752	300.229	605.737	0.1647	-0.522296	0.675086	0.0949928	318.383	513.744
TGGT1_272650	3'5'-cyclic nucleotide phosphodiesterase domain-containing protein	371.366	488.831	434.804	538.332	-0.227522	-0.139162	0.597699	0.840668	403.085	513.581
TGGT1_200350	subtilisin SUB3	20.7409	327.878	50.101	699.257	-1.27236	-1.09266	0.0450963	0.000500782	35.4209	513.568
TGGT1_218270	hypothetical protein	681.48	614.087	789.899	412.14	-0.212997	0.575307	0.829207	0.0844806	735.689	513.113
TGGT1_209450	TLD protein	295.902	515.924	577.954	509.678	-0.965834	0.0175726	0.000412086	1	436.928	512.801
TGGT1_205320	hypothetical protein	983.521	438.02	2332.15	587.302	-1.24564	-0.423106	5.78222e-07	0.210275	1657.84	512.661
TGGT1_261660	hypothetical protein	208.285	554.84	166.424	470.346	0.323693	0.238349	0.478175	0.871005	187.354	512.593
TGGT1_254620	ribosomal protein RPL39	1012.45	507.236	660.285	517.94	0.616695	-0.0301274	0.00584366	1	836.369	512.588
TGGT1_314840	ubiquitin carboxyl-terminal hydrolase	240.452	496.851	411.24	526.12	-0.774232	-0.0825759	0.00451195	0.963642	325.846	511.486
TGGT1_263130	putative citrate synthase	1111.56	469.863	2118.59	552.688	-0.930512	-0.234223	1.82177e-05	0.398026	1615.07	511.276
TGGT1_259630	hypothetical protein	1075.46	507.957	2485.43	513.326	-1.20854	-0.0151689	1.30634e-09	1	1780.45	510.641
TGGT1_253615	hypothetical protein	171.246	526.444	262.458	494.685	-0.616016	0.0897694	0.0730673	0.934458	216.852	510.565
TGGT1_218070	hypothetical protein	232.924	523.562	209.053	496.972	0.155987	0.0751963	0.964338	0.990853	220.988	510.267
TGGT1_299010	hypothetical protein	10.9447	521.783	8.17908	498.086	0.420215	0.0670548	0.980012	1	9.56187	509.935
TGGT1_209210	hypothetical protein	754.709	423.27	1002.49	596.18	-0.409594	-0.49417	0.685664	0.403779	878.599	509.725
TGGT1_243545	hypothetical protein	1849.22	372.811	3573.1	646.105	-0.950261	-0.793325	3.48697e-07	2.74e-05	2711.16	509.458
TGGT1_262730	rhoptry protein ROP16	909.505	626.649	1212.23	392.173	-0.414504	0.676167	0.124228	0.00446142	1060.87	509.411
TGGT1_289740	hypothetical protein	171.945	585.065	205.79	433.664	-0.259227	0.432018	0.980012	0.981426	188.867	509.365
TGGT1_291950	RNA recognition motif-containing protein	880.33	439.851	1867.21	578.552	-1.08477	-0.395433	2.50045e-07	0.113794	1373.77	509.201
TGGT1_244120	hypothetical protein	129.372	467.456	158.265	548.793	-0.290816	-0.231432	0.688592	0.721272	143.819	508.125
TGGT1_223760	hypothetical protein	410.036	488.636	641.972	527.049	-0.646759	-0.109178	0.0200732	0.924902	526.004	507.843
TGGT1_213300	hypothetical protein	635.068	594.455	453.317	419.8	0.48639	0.501863	0.1131	0.0647404	544.193	507.127
TGGT1_305240	XPA binding protein 2 family protein	423.884	452.167	600.25	561.35	-0.501896	-0.312043	0.105622	0.350136	512.067	506.758
TGGT1_306300	hypothetical protein	288.918	538.544	262.643	474.792	0.137559	0.181768	0.820392	0.740769	275.78	506.668
TGGT1_293440	hypothetical protein	881.748	569.106	1163.59	443.702	-0.400142	0.359106	0.0846468	0.215339	1022.67	506.404
TGGT1_292300	DNA-directed RNA polymerase III RPC8	433.407	544.762	581.001	465.625	-0.422817	0.226457	0.196441	0.549191	507.204	505.194
TGGT1_227570	transmembrane amino acid transporter protein	889.34	453.391	2001.71	555.863	-1.17043	-0.293971	1.34902e-08	0.263659	1445.53	504.627
TGGT1_205350	putative integral membrane protein, GNS1/SUR4 family protein	1495.81	518.823	1643.88	490.066	-0.13618	0.0822667	0.899057	0.960987	1569.84	504.445
TGGT1_211350	CBS domain-containing protein	281.42	421.944	216.173	586.912	0.380538	-0.47609	0.265094	0.153239	248.797	504.428
TGGT1_290030	hypothetical protein	842.568	548.966	552.288	459.619	0.609371	0.256277	0.00786562	0.494695	697.428	504.293
TGGT1_236200	DNA mismatch repair protein, C-terminal domain-containing protein	68.8434	341.216	73.2028	666.935	-0.0885803	-0.966859	1	0.000970069	71.0231	504.075
TGGT1_286530	hypothetical protein	1855.11	625.179	1369.21	382.905	0.438163	0.707283	0.05967	0.000718454	1612.16	504.042
TGGT1_236850	hypothetical protein	637.428	593.647	631.638	414.323	0.0131663	0.518849	0.980012	0.068868	634.533	503.985
TGGT1_214290	DJ-1 family protein	1100.77	581.362	1181.32	425.056	-0.101897	0.451781	0.926036	0.0629546	1141.05	503.209
TGGT1_277790	hypothetical protein	199.244	413.261	250.092	592.968	-0.327919	-0.520901	0.858534	0.251308	224.668	503.115
TGGT1_291880	hypothetical protein	553.286	427.78	870.397	578.407	-0.653648	-0.435218	0.0143202	0.110231	711.842	503.094
TGGT1_311840	hypothetical protein	572.786	426.007	1364.46	580.027	-1.25226	-0.445243	3.4719e-09	0.0933909	968.623	503.017
TGGT1_231410	hypothetical protein	966.74	676.617	512.53	329.321	0.915493	1.03884	0.00150719	0.000596915	739.635	502.969
TGGT1_261000	MutS domain V domain-containing protein	563.504	633.165	347.3	372.649	0.698242	0.764762	0.0162614	0.00407658	455.402	502.907
TGGT1_221660	DEAD/DEAH box helicase domain-containing protein	510.627	464.325	735.181	541.085	-0.525828	-0.22072	0.283419	0.671575	622.904	502.705
TGGT1_211310	hypothetical protein	157.369	482.913	249.18	521.203	-0.663039	-0.110082	0.0341639	0.958035	203.274	502.058
TGGT1_309370	adaptin n terminal region domain-containing protein	310.204	535.438	300.471	468.657	0.0459936	0.192186	0.820517	0.720743	305.337	502.047
TGGT1_318460	P-type ATPase of unknown pump specificity (type V) protein	732.696	533.833	923.786	470.182	-0.334345	0.183167	0.302622	0.77432	828.241	502.007
TGGT1_295340	UV excision repair protein Rad23 protein	931.545	537.154	1252.48	466.735	-0.427089	0.202731	0.0716155	0.568375	1092.01	501.944
TGGT1_250090	hypothetical protein	162.086	446.885	314.408	555.817	-0.955874	-0.314705	0.0217885	0.48113	238.247	501.351
TGGT1_219640	hypothetical protein	162.871	379.085	388.715	623.477	-1.25498	-0.717816	6.72278e-06	0.0107612	275.793	501.281
TGGT1_297830	hypothetical protein	377.837	391.647	418.982	608.932	-0.149122	-0.636729	0.924207	0.0165138	398.409	500.289
TGGT1_252500	polo kinase	248.647	464.022	544.138	535.999	-1.12987	-0.208039	8.72692e-05	0.705381	396.392	500.011
TGGT1_283790	putative protein kinase	570.399	605.997	266.421	393.622	1.09826	0.6225	1.00633e-05	0.0280801	418.41	499.81
TGGT1_219650	transporter, small conductance mechanosensitive ion channel (MscS) family protein	98.8654	341.809	166.007	656.931	-0.747704	-0.942549	0.11387	0.0488981	132.436	499.37
TGGT1_316760	hypothetical protein	175.993	502.114	205.209	496.524	-0.221576	0.0161499	0.663603	1	190.601	499.319
TGGT1_311880	hypothetical protein	398.729	494.182	712.136	503.749	-0.836743	-0.027661	0.00297692	1	555.433	498.965
TGGT1_313080	hypothetical protein	1794.4	588.744	1494.6	408.779	0.263742	0.52632	0.309971	0.0403393	1644.5	498.762
TGGT1_262060	hypothetical protein	293.151	537.663	388.028	459.779	-0.404516	0.225762	0.305961	0.660299	340.589	498.721
TGGT1_273360	ABC transporter transmembrane region domain-containing protein	247.86	469.969	348.56	527.435	-0.491878	-0.166426	0.386991	0.920369	298.21	498.702
TGGT1_209520	WD domain, G-beta repeat-containing protein	334.451	424.15	489.044	573.038	-0.548168	-0.434056	0.276652	0.480889	411.747	498.594
TGGT1_312110	apicoplast-associated thioredoxin family protein Atrx1	3218.44	639.938	1636.02	357.195	0.976175	0.841221	0.499101	0.543004	2427.23	498.567
TGGT1_286750	MA3 domain-containing protein	572.758	532.833	535.059	464.238	0.0982263	0.198817	0.946869	0.847708	553.908	498.536
TGGT1_200320	hypoxanthine-xanthine-guanine phosphoribosyl transferase HXGPRT	899.317	428.145	1099.44	568.209	-0.289873	-0.408322	0.393313	0.165002	999.38	498.177
TGGT1_255510	ankyrin repeat-containing protein	1321.57	632.914	872.79	363.067	0.598547	0.801773	0.0509791	0.0172111	1097.18	497.991
TGGT1_289320	putative casein kinase I	137.597	490.301	88.9843	505.654	0.628829	-0.044484	0.068742	0.990853	113.291	497.978
TGGT1_244250	hypothetical protein	911.985	523.832	1067.32	471.251	-0.226906	0.152608	0.63018	0.890041	989.651	497.541
TGGT1_293630	hypothetical protein	611.637	440.752	642.336	553.458	-0.0706532	-0.328509	0.887069	0.298042	626.986	497.105
TGGT1_289830	putative eukaryotic initiation factor-3, delta subunit	1248.64	569.107	1178.43	424.789	0.083498	0.421953	0.958157	0.0838963	1213.53	496.948
TGGT1_273050	hypothetical protein	417.898	357.921	1284.88	635.45	-1.62041	-0.828134	6.5461e-13	0.000326483	851.387	496.686
TGGT1_208530	nicotinate phosphoribosyltransferase	637.851	535.979	841.407	457.379	-0.399583	0.228785	0.343937	0.712933	739.629	496.679
TGGT1_248710	hypothetical protein	122.659	471.779	304.626	520.94	-1.31238	-0.143007	6.88555e-07	0.858178	213.642	496.359
TGGT1_292320	hypothetical protein	310.235	399.68	416.229	591.921	-0.424019	-0.566559	0.448257	0.0523482	363.232	495.8
TGGT1_288630	putative nucleosome assembly protein (NAP)	661.283	561.522	392.764	429.68	0.751606	0.386079	0.00281227	0.262315	527.023	495.601
TGGT1_240810	hypothetical protein	2474.07	643.073	1968.53	347.957	0.329763	0.886075	0.213269	0.000284213	2221.3	495.515
TGGT1_301410	hypothetical protein	420.043	434.139	582.506	556.531	-0.471735	-0.358308	0.0991393	0.262471	501.275	495.335
TGGT1_249480	tetratricopeptide repeat-containing protein	883.837	523.394	698.367	466.684	0.339796	0.165451	0.159792	0.717315	791.102	495.039
TGGT1_277910	thrombospondin type 1 domain-containing protein	453.089	407.471	1002.9	582.292	-1.14631	-0.515047	5.09421e-07	0.0454552	727.996	494.882
TGGT1_235920	dynein, axonemal, heavy chain 2 family protein	81.2091	515.829	193.877	473.687	-1.25543	0.122961	0.000326092	0.888257	137.543	494.758
TGGT1_253060	WD domain, G-beta repeat-containing protein	222.161	424.382	120.294	564.247	0.885042	-0.410965	0.00747883	0.210275	171.227	494.315
TGGT1_205250	rhoptry protein ROP18	1759.39	612.455	1372.41	375.686	0.358364	0.705079	0.100781	0.00122042	1565.9	494.071
TGGT1_241880	3'5'-cyclic nucleotide phosphodiesterase domain-containing protein	286.953	632.758	137.294	355.139	1.06355	0.833268	0.000229365	0.00358028	212.124	493.949
TGGT1_230150	ChAPs (Chs5p-Arf1p-binding proteins) protein	129.403	376.412	124.371	611.429	0.0572145	-0.699871	0.980012	0.0724551	126.887	493.921
TGGT1_256920	phosphatidylinositol-4-phosphate 5-Kinase	101.194	521.391	90.9882	466.057	0.153373	0.161859	0.869408	0.877781	96.0911	493.724
TGGT1_285180	hypothetical protein	1534.69	520.133	2015.43	467.1	-0.393134	0.155149	0.769558	0.935299	1775.06	493.616
TGGT1_265530	RNA recognition motif-containing protein	1239.06	610.456	1570.62	376.719	-0.342093	0.696398	0.268323	0.00121707	1404.84	493.587
TGGT1_232530	hypothetical protein	116.885	468.089	282.334	518.88	-1.27231	-0.148616	3.14012e-05	0.844871	199.609	493.485
TGGT1_229920	hypothetical protein	1356.1	595.784	1114.65	390.879	0.282865	0.608068	0.204904	0.00968527	1235.37	493.332
TGGT1_259090	ubiquitin-conjugating enzyme subfamily protein	480.27	492.256	793.8	491.151	-0.724929	0.00324271	0.0058963	1	637.035	491.703
TGGT1_272475	protein kinase domain-containing protein	167.165	482.187	281.438	499.473	-0.751546	-0.0508158	0.0238547	0.983193	224.301	490.83
TGGT1_294790	hypothetical protein	811.035	540.269	821.76	441.385	-0.0189532	0.291642	0.980012	0.739823	816.398	490.827
TGGT1_319530	splicing factor SF2	968.099	511.744	978.758	469.679	-0.0157967	0.123747	1	0.833477	973.429	490.712
TGGT1_214230	Dopey, N-terminal domain-containing protein	244.412	489.821	274.465	491.587	-0.167308	-0.00519332	0.601824	1	259.439	490.704
TGGT1_227580	transmembrane amino acid transporter protein	360.816	447.936	516.398	532.418	-0.517223	-0.249269	0.146434	0.559577	438.607	490.177
TGGT1_310220	hypothetical protein	851.063	507.072	1247.28	473.142	-0.551445	0.0999151	0.0257801	0.842317	1049.17	490.107
TGGT1_218000	hypothetical protein	109.721	438.218	151.755	540.552	-0.467906	-0.302783	0.592082	0.464407	130.738	489.385
TGGT1_281980	phosphatidate cytidylyltransferase	406.468	463.055	560.369	515.541	-0.463235	-0.154903	0.275612	0.909695	483.419	489.298
TGGT1_220600	hypothetical protein	1461.31	552.785	1739.7	425.338	-0.251572	0.378108	0.689157	0.263051	1600.51	489.062
TGGT1_257040	TB2/DP1, HVA22 family protein	544.005	523.772	806.171	454.188	-0.567466	0.205649	0.127164	0.756745	675.088	488.98
TGGT1_223450A	ubiquitin carboxyl-terminal hydrolase	111.413	394.319	174.668	582.821	-0.648701	-0.563691	0.132424	0.143084	143.041	488.57
TGGT1_264990	hypothetical protein	1290.97	464.862	1880.72	512.154	-0.542827	-0.139775	0.231469	0.891368	1585.85	488.508
TGGT1_292055	calcium dependent protein kinase CDPK8	166.138	401.141	210.243	575.541	-0.33968	-0.520811	0.702877	0.145368	188.19	488.341
TGGT1_261480	phosphatidyl serine synthase	488.494	421.937	531.902	554.368	-0.122819	-0.393816	0.925172	0.254627	510.198	488.152
TGGT1_313870	zinc finger, C3HC4 type (RING finger) domain-containing protein	214.21	397.228	323.867	578.582	-0.596377	-0.542555	0.287678	0.300792	269.038	487.905
TGGT1_246982	hypothetical protein	441.207	518.05	309.251	455.833	0.512677	0.184587	0.137739	0.65721	375.229	486.942
TGGT1_252190	KRUF family protein	45.23	355.54	57.6257	618.196	-0.349432	-0.798052	0.327091	0.00993416	51.4279	486.868
TGGT1_261460	transcriptional elongation factor FACT80	631.655	510.149	702.882	461.705	-0.154146	0.143947	0.980012	0.801809	667.268	485.927
TGGT1_229440	zinc finger, C3HC4 type (RING finger) domain-containing protein	294.028	442.924	382.74	528.75	-0.38041	-0.255526	0.418861	0.580459	338.384	485.837
TGGT1_294230	hypothetical protein	1219.47	506.94	2326.49	464.649	-0.931903	0.125674	1.71592e-06	0.862857	1772.98	485.795
TGGT1_248450	zinc finger, C3HC4 type (RING finger) domain-containing protein	199.002	435.877	388.58	535.517	-0.965429	-0.297012	0.00301018	0.611279	293.791	485.697
TGGT1_260150	tetratricopeptide repeat-containing protein	153.681	585.454	172.857	385.71	-0.169638	0.602039	0.980012	0.0545194	163.269	485.582
TGGT1_240910	hypothetical protein	266.483	475.206	310.036	494.856	-0.218391	-0.0584545	0.711691	1	288.26	485.031
TGGT1_295050	tRNA ligase class II core domain (G, H, P, S and T) domain-containing protein	116.341	404.337	75.7833	563.513	0.618413	-0.478891	0.0908232	0.265347	96.0623	483.925
TGGT1_219550	dihydrolipoyllysine-residue succinyltransferase component of oxoglutarate dehydrogenase	913.284	451.017	1351.16	516.757	-0.565058	-0.196306	0.0139594	0.539351	1132.22	483.887
TGGT1_259560	endonuclease/exonuclease/phosphatase family protein	391.957	499.276	608.127	468.436	-0.633676	0.0919863	0.0531958	0.952585	500.042	483.856
TGGT1_226430	reticulon protein	1682.99	622.831	1943.27	344.858	-0.207458	0.852838	0.831817	0.00208358	1813.13	483.845
TGGT1_261600	creatinase domain-containing protein	736.536	515.768	785.012	451.491	-0.0919577	0.192024	0.980012	0.729813	760.774	483.629
TGGT1_229280	hypothetical protein	202.902	464.236	261.661	501.621	-0.366919	-0.11174	0.385172	0.891368	232.281	482.929
TGGT1_235340	hypothetical protein	1183.43	531.524	1543.13	434.12	-0.382895	0.292042	0.108449	0.354325	1363.28	482.822
TGGT1_243310	hypothetical protein	390.144	372.866	776.44	590.739	-0.992869	-0.663865	0.0257349	0.154146	583.292	481.803
TGGT1_215010	hypothetical protein	557.854	446.825	607.235	515.416	-0.122368	-0.20603	1	0.823766	582.545	481.121
TGGT1_201700	WD domain, G-beta repeat-containing protein	1400.3	543.572	1364.6	418.264	0.0372535	0.378058	0.958157	0.134784	1382.45	480.918
TGGT1_356300	DNA-directed RNA polymerase I	449.1	450.291	590.955	511.291	-0.396011	-0.183288	0.378708	0.678183	520.027	480.791
TGGT1_226050	hypothetical protein	318.729	594.554	305.525	366.623	0.0610395	0.697511	0.969164	0.0859132	312.127	480.588
TGGT1_209800	formate/nitrite transporter protein	1738.47	603.163	1492.1	358.012	0.220474	0.75254	0.400992	0.000391997	1615.28	480.587
TGGT1_221320	acetyl-CoA carboxylase ACC1	1090.73	746.85	424.965	214.191	1.35988	1.80192	1.01583e-07	9.74e-12	757.848	480.52
TGGT1_288680	endonuclease IV APN	466.394	497.807	816.853	462.45	-0.808527	0.106289	0.00650613	0.881865	641.624	480.129
TGGT1_271880	B-box zinc finger domain-containing protein	488.556	393.236	667.282	566.873	-0.449772	-0.52763	0.292408	0.050849	577.919	480.055
TGGT1_266435	hypothetical protein	640.604	544.359	579.537	411.903	0.144532	0.402255	0.55106	0.196753	610.07	478.131
TGGT1_214610	hypothetical protein	322.871	551.686	166.882	403.322	0.952133	0.451915	0.000497279	0.209951	244.877	477.504
TGGT1_263980	pentatricopeptide repeat domain-containing protein	117.188	534.234	156.617	420.407	-0.418414	0.345685	0.59697	0.479434	136.903	477.321
TGGT1_242415	histone lysine-specific demethylase	220.406	493.726	181.019	460.466	0.284022	0.100615	0.789602	0.990853	200.713	477.096
TGGT1_203480	hypothetical protein	282.72	412.91	266.454	541.209	0.0854873	-0.390358	0.946869	0.253633	274.587	477.06
TGGT1_207430	putative ATP-dependent RNA helicase DDX1	302.978	370.049	629.94	583.792	-1.056	-0.65774	0.00014216	0.0183306	466.459	476.921
TGGT1_228390	hypothetical protein	68.0268	392.166	180.619	561.647	-1.40877	-0.518201	0.000211502	0.185429	124.323	476.907
TGGT1_294400	hypothetical protein	478.366	372.176	702.366	580.689	-0.554109	-0.641781	0.153616	0.047841	590.366	476.433
TGGT1_282055	protein phosphatase PP2C-hn	720.389	472.972	1523.56	479.765	-1.0806	-0.0205709	1.58816e-07	1	1121.97	476.368
TGGT1_318430	malate dehydrogenase MDH	1113.65	742.411	511.961	210.019	1.12119	1.8217	0.000108615	4.86e-10	812.805	476.215
TGGT1_223610	hypothetical protein	351.171	369.23	617.058	582.95	-0.813234	-0.658851	0.00545135	0.0137844	484.115	476.09
TGGT1_221200B	CW-type Zinc Finger protein	218.019	445.939	282.824	506.185	-0.375455	-0.182817	0.367271	0.807172	250.422	476.062
TGGT1_210270	hypothetical protein	301.768	551.635	296.774	400.461	0.0240783	0.462051	0.916071	0.157692	299.271	476.048
TGGT1_223570	hypothetical protein	427.512	426.543	610.368	523.843	-0.513714	-0.296441	0.124112	0.408778	518.94	475.193
TGGT1_237880	hypothetical protein	2670.22	736.635	1411.58	213.671	0.919651	1.78556	7.17547e-07	1.88e-20	2040.9	475.153
TGGT1_225160	hypothetical protein	488.947	330.824	991.611	619.064	-1.0201	-0.904025	1.26429e-05	0.000128934	740.279	474.944
TGGT1_294990	hypothetical protein	54.2702	381.26	213.355	568.184	-1.97503	-0.575583	2.82386e-09	0.0980029	133.813	474.722
TGGT1_290980	putative glycine C-acetyltransferase	693.573	550.815	1132.2	397.404	-0.707006	0.470961	0.00406699	0.111535	912.885	474.109
TGGT1_268170	hypothetical protein	174.633	432.559	242.285	513.901	-0.472382	-0.248592	0.193277	0.580527	208.459	473.23
TGGT1_306430	hypothetical protein	368.979	481.111	415.354	465.194	-0.170804	0.0485376	0.925561	0.990853	392.166	473.152
TGGT1_214270	putative translation initiation factor IF-2	361.088	590.123	245.622	355.977	0.555913	0.729232	0.0922812	0.0424038	303.355	473.05
TGGT1_275450	hypothetical protein	61.1031	383.277	47.4305	562.752	0.36543	-0.554112	0.785411	0.153538	54.2668	473.015
TGGT1_229770	hypothetical protein	187.966	335.264	192.405	610.746	-0.0336694	-0.865273	1	0.00296467	190.186	473.005
TGGT1_221280	hypothetical protein	364.535	517.903	197.071	427.62	0.887343	0.276352	0.000606058	0.562402	280.803	472.761
TGGT1_263870	glutamate-tRNA ligase	711.655	531.516	651.664	413.917	0.127049	0.360772	0.706435	0.418943	681.659	472.717
TGGT1_224540A	hypothetical protein	244.988	365.409	452.749	579.918	-0.886001	-0.666338	0.00316542	0.0161729	348.868	472.664
TGGT1_201820	hypothetical protein	214.39	583.308	161.778	361.957	0.406223	0.688439	0.437725	0.0263376	188.084	472.633
TGGT1_273790	hypothetical protein	209.524	351.972	489.849	593.19	-1.22522	-0.753034	5.33532e-05	0.00577608	349.687	472.581
TGGT1_319350	SAG-related sequence SRS17B	1539.26	442.086	2444.85	501.046	-0.667512	-0.180617	0.0063525	0.655076	1992.05	471.566
TGGT1_246190	hypothetical protein	264.247	494.246	231.758	448.798	0.189266	0.13916	0.702877	0.931714	248.003	471.522
TGGT1_258070	hypothetical protein	576.718	557.333	384.576	385.222	0.584596	0.532852	0.0235465	0.0895209	480.647	471.278
TGGT1_262825	peptidase family c50 protein	162.176	501.877	69.15	440.598	1.22976	0.18787	0.000662696	0.833477	115.663	471.238
TGGT1_211010	hypothetical protein	96.9004	430.961	153.039	510.721	-0.659323	-0.244978	0.0696828	0.63992	124.97	470.841
TGGT1_233020	Not1 N-terminal domain, CCR4-Not complex component protein	537.443	500.605	655.77	440.933	-0.287077	0.183113	0.49732	0.672262	596.607	470.769
TGGT1_203240	hypothetical protein	673.136	480.619	1104.64	460.642	-0.714603	0.0612492	0.0162827	0.995184	888.887	470.63
TGGT1_299130	hypothetical protein	175.389	410.308	76.9938	530.759	1.18774	-0.371352	0.000366627	0.34712	126.191	470.533
TGGT1_229000	kelch repeat-containing protein	962.053	444.09	1416.2	495.816	-0.557841	-0.158953	0.138682	0.788118	1189.13	469.953
TGGT1_241300	hypothetical protein	94.7233	380.223	183.543	559.654	-0.954324	-0.557687	0.0278345	0.262931	139.133	469.939
TGGT1_215210	hypothetical protein	155.161	312.763	591.601	625.589	-1.93086	-1.00014	4.36077e-10	0.00110582	373.381	469.176
TGGT1_275640	hypothetical protein	139.259	439.629	138.873	498.472	0.00401212	-0.181226	0.941453	0.829275	139.066	469.05
TGGT1_237600	Armadillo/beta-catenin family repeat-containing protein	268.842	538.048	257.404	399.762	0.0627262	0.428593	0.980012	0.234889	263.123	468.905
TGGT1_220350	tRNA ligases class II (D, K and N) domain-containing protein	232.078	529.499	198.752	407.87	0.223644	0.376519	0.504105	0.342211	215.415	468.684
TGGT1_319930	hypothetical protein	162.479	539.671	199.995	397.517	-0.299711	0.441064	0.681095	0.234634	181.237	468.594
TGGT1_216650	S15 sporozoite-expressed protein	1704.73	594.919	2314.29	342.12	-0.441026	0.798192	0.088724	0.000114824	2009.51	468.519
TGGT1_296950	hypothetical protein	257.535	465.114	238.486	471.673	0.110869	-0.0202019	0.780237	1	248.011	468.393
TGGT1_206690	glideosome-associated protein with multiple-membrane spans GAPM2B	1399.81	534.518	2672.8	401.684	-0.933118	0.412177	1.08457e-06	0.115292	2036.31	468.101
TGGT1_299080	VTC domain-containing protein	458.23	450.215	822.999	484.743	-0.844821	-0.106607	0.00100562	0.952585	640.615	467.479
TGGT1_311360	protein kinase G AGC kinase family member PKG	537.595	480.406	524.087	454.445	0.0367138	0.0801496	0.980012	0.968253	530.841	467.425
TGGT1_230490	phosphatidylinositol-4-phosphate 5-kinase	149.297	424.653	215.318	509.93	-0.528291	-0.264015	0.192577	0.57898	182.307	467.291
TGGT1_214560	hypothetical protein	377.748	499.224	282.657	434.643	0.418372	0.199855	0.127215	0.799453	330.202	466.934
TGGT1_294770	Armadillo/beta-catenin family repeat-containing protein	518.548	571.421	578.936	361.378	-0.158926	0.661045	0.980012	0.534067	548.742	466.399
TGGT1_240050	hypothetical protein	344.488	521.949	212.996	409.637	0.693631	0.349561	0.0284843	0.363696	278.742	465.793
TGGT1_220930	hypothetical protein	1022.43	599.409	717.093	331.469	0.511773	0.854666	0.0183126	0.000176484	869.762	465.439
TGGT1_265450	hexokinase	2121.9	560.193	2230.15	370.626	-0.0717813	0.59596	1	0.160915	2176.03	465.409
TGGT1_218820	alba 2	1203.26	479.771	2016.15	450.951	-0.744655	0.0893751	0.00037938	0.923409	1609.71	465.361
TGGT1_203030	N-methyl-D-aspartate receptor-associated protein	999.394	524.812	1353.18	405.491	-0.437224	0.372131	0.258257	0.2473	1176.28	465.151
TGGT1_290710	hypothetical protein	667.27	483.271	786.464	446.44	-0.237109	0.114366	0.77213	0.891113	726.867	464.856
TGGT1_224240	protein phosphatase 2C domain-containing protein	322.449	423.775	613.685	505.377	-0.928427	-0.254063	0.00188154	0.535484	468.067	464.576
TGGT1_254540	CDP-alcohol phosphatidyltransferase superfamily protein	361.21	375.241	410.279	553.745	-0.183769	-0.561406	0.980012	0.209861	385.744	464.493
TGGT1_216070	hypothetical protein	253.271	544.276	262.638	384.58	-0.0523979	0.501054	0.838972	0.122501	257.955	464.428
TGGT1_310450	putative myosin heavy chain	282.025	507.165	298.062	420.668	-0.0797918	0.269772	0.980012	0.589133	290.043	463.917
TGGT1_226030	AGC kinase	1102.67	479.294	1042.07	448.295	0.0815515	0.0964602	0.787199	0.968312	1072.37	463.794
TGGT1_309770	hypothetical protein	237.943	333.888	638.52	592.332	-1.42412	-0.827039	3.55144e-08	0.00288655	438.232	463.11
TGGT1_234980	hypothetical protein	183.341	345.135	290.423	581.044	-0.663626	-0.751485	0.112408	0.0111432	236.882	463.09
TGGT1_247420	hypothetical protein	130.401	319.351	243.524	606.147	-0.90111	-0.924526	0.032326	0.00134619	186.962	462.749
TGGT1_215360	hypothetical protein	375.118	264.061	918.392	660.168	-1.29177	-1.32196	1.08457e-06	1.18e-08	646.755	462.114
TGGT1_217820	PCI domain-containing protein	1631.08	586.661	1323.47	336.612	0.301502	0.80144	0.359248	0.0244583	1477.27	461.636
TGGT1_269340	hypothetical protein	1043.62	503.226	1407.8	419.466	-0.43184	0.262652	0.0901658	0.468142	1225.71	461.346
TGGT1_313590A	hypothetical protein	269.691	353.233	414.806	569.457	-0.621132	-0.688966	0.383889	0.123986	342.248	461.345
TGGT1_242010	glucose inhibited division protein A subfamily protein	192.169	459.063	167.246	463.539	0.200406	-0.0140005	0.583484	1	179.707	461.301
TGGT1_246040	MIF4G domain-containing protein	342.856	389.277	423.505	532.824	-0.304773	-0.452862	0.584304	0.160636	383.18	461.051
TGGT1_285780	hypothetical protein	265.155	588.737	150.593	332.655	0.816177	0.823595	0.00384528	0.00606444	207.874	460.696
TGGT1_313600	DDHD domain-containing protein	151.504	413.538	234.907	507.71	-0.632736	-0.295984	0.129293	0.47271	193.206	460.624
TGGT1_261520	putative nucleolar GTP-binding protein 1	460.681	564.622	313.537	356.408	0.555133	0.663754	0.113672	0.154146	387.109	460.515
TGGT1_310210	hypothetical protein	566.922	335	1214	585.565	-1.09855	-0.805666	1.32568e-06	0.000450042	890.463	460.282
TGGT1_213040	hypothetical protein	373.634	380.764	591.282	539.58	-0.662219	-0.502942	0.024169	0.100537	482.458	460.172
TGGT1_254410	putative protein phosphatase 2C	249.462	422.725	197.954	495.025	0.333653	-0.227779	0.572775	0.709467	223.708	458.875
TGGT1_258450	hypothetical protein	548.025	536.507	401.212	380.623	0.449874	0.495232	0.165859	0.119281	474.619	458.565
TGGT1_210820	hypothetical protein	586.182	462.989	563.236	453.87	0.0576097	0.0286991	0.909883	1	574.709	458.429
TGGT1_202520	hypothetical protein	172.577	355.492	272.854	560.667	-0.660893	-0.657327	0.0531975	0.0287501	222.715	458.079
TGGT1_216020	peptidase family c78 protein	587.393	430.027	742.231	485.196	-0.337543	-0.174139	0.775177	0.897812	664.812	457.611
TGGT1_224920	hypothetical protein	421.193	484.097	505.41	431.037	-0.262972	0.167486	0.786131	0.868944	463.301	457.567
TGGT1_244380	cactin	385.367	481.718	405.408	432.763	-0.0731436	0.154612	0.980012	0.922573	395.388	457.24
TGGT1_313360	hypothetical protein	99.2593	430.057	137.196	483.885	-0.466963	-0.170138	0.527025	0.807172	118.228	456.971
TGGT1_295330	Vps54 family protein	243.536	490.7	199.353	423.063	0.288814	0.21397	0.504065	0.727528	221.445	456.882
TGGT1_231370	phospholipase, patatin family protein	196.704	437.034	345.807	475.793	-0.813945	-0.122591	0.00879283	0.877052	271.256	456.414
TGGT1_258410	photosensitized INA-labeled protein PHIL1	1352.92	443.927	2790.77	467.783	-1.04458	-0.0755157	1.43593e-07	0.851492	2071.84	455.855
TGGT1_227290	histone deacetylase HDAC3	1159.6	484.416	1070.05	426.916	0.115955	0.182295	0.727336	0.625825	1114.83	455.666
TGGT1_253690	hypothetical protein	974.781	396.06	1813.09	513.423	-0.8953	-0.374429	2.03211e-05	0.160044	1393.94	454.741
TGGT1_297710	hypothetical protein	151.624	494.88	132.301	413.439	0.196674	0.259403	0.980012	0.656434	141.962	454.16
TGGT1_249180	bifunctional dihydrofolate reductase-thymidylate synthase	1467.36	548.001	1217.19	360.257	0.269663	0.605153	0.444083	0.128383	1342.28	454.129
TGGT1_275490	hypothetical protein	440.816	451.272	405.081	456.495	0.121965	-0.0166035	0.660992	1	422.948	453.884
TGGT1_259840	hypothetical protein	325.591	407.129	560.721	499.962	-0.784222	-0.296332	0.00888015	0.658479	443.156	453.546
TGGT1_315440	hypothetical protein	15.0868	344.1	25.576	562.84	-0.761506	-0.709895	0.200982	0.0510808	20.3314	453.47
TGGT1_239010	hypothetical protein	895.782	382.102	1565.74	524.398	-0.805627	-0.456705	0.00904749	0.145368	1230.76	453.25
TGGT1_271370	hypothetical protein	123.688	442.391	84.0032	463.971	0.558187	-0.0687134	0.264344	0.990853	103.846	453.181
TGGT1_243690	hypothetical protein	455.448	525.833	646.99	379.364	-0.506456	0.471021	0.0936542	0.15081	551.219	452.598
TGGT1_259860	hypothetical protein	400.302	468.166	395.373	436.981	0.0178761	0.0994513	0.912812	0.971136	397.837	452.574
TGGT1_206590	calcium-dependent protein kinase CDPK2A	833.888	323.998	1629.01	580.91	-0.96607	-0.842329	2.79012e-06	0.00013768	1231.45	452.454
TGGT1_244370	putative TDC1	640.665	536.822	474.031	368.076	0.434588	0.54444	0.133985	0.145313	557.348	452.449
TGGT1_312600	heat shock protein HSP21	945.484	397.453	1322.18	507.283	-0.48379	-0.352006	0.0624476	0.192835	1133.83	452.368
TGGT1_320600	cold-shock DNA-binding domain-containing protein	2131.6	552.766	1668.27	351.63	0.353586	0.652611	0.0763252	0.00337924	1899.94	452.198
TGGT1_254490	Sel1 repeat-containing protein	574.207	469.953	583.303	434.346	-0.0226743	0.113673	0.988914	0.831071	578.755	452.149
TGGT1_290870	patched family protein	439.969	469.999	400.648	434.171	0.135066	0.114395	0.68344	0.964767	420.309	452.085
TGGT1_300220	hypothetical protein	256.569	496.655	209.863	407.125	0.289898	0.286773	0.315733	0.601643	233.216	451.89
TGGT1_229360	transaldolase	962.717	476.702	1144.21	426.042	-0.249172	0.162093	0.426109	0.750048	1053.46	451.372
TGGT1_211440	hypothetical protein	206.741	522.386	187.898	377.428	0.137873	0.468917	0.980012	0.21537	197.319	449.907
TGGT1_231180	hypothetical protein	123.507	448.853	223.657	450.725	-0.856689	-0.00600501	0.0737725	1	173.582	449.789
TGGT1_313440	hypothetical protein	462.796	298.601	1205.99	600.954	-1.38177	-1.00903	4.48216e-09	1.67e-05	834.392	449.777
TGGT1_260820	IMC sub-compartment protein ISP1	969.913	448.343	1264.44	451.177	-0.382577	-0.00909297	0.160001	1	1117.18	449.76
TGGT1_283702	FATC domain-containing protein	306.394	644.281	38.8711	254.888	2.97862	1.33782	6.36552e-23	1.38e-06	172.633	449.585
TGGT1_247760	AMP-binding enzyme domain-containing protein	603.416	440.296	570.115	458.565	0.0819005	-0.0586523	0.733918	0.965588	586.765	449.431
TGGT1_304520	hypothetical protein	129.221	396.936	191.791	501.324	-0.569699	-0.336834	0.119606	0.381584	160.506	449.13
TGGT1_220390	hypothetical protein	670.837	420.658	1148.16	477.566	-0.775294	-0.183053	0.00134224	0.741387	909.5	449.112
TGGT1_248880	GTPase RAB7	643.143	568.871	561.334	328.869	0.19628	0.790589	0.491487	0.0056215	602.239	448.87
TGGT1_298010	hypothetical protein	225.971	506.063	338.319	391.043	-0.582248	0.371989	0.161525	0.386126	282.145	448.553
TGGT1_226420	peptidase family M3 protein	772.544	466.334	974.357	430.518	-0.334834	0.11529	0.290561	0.861103	873.451	448.426
TGGT1_253030	glycosyl hydrolase, family 31 protein	319.757	455.989	328.574	440.799	-0.0392445	0.0488767	0.980012	0.990853	324.165	448.394
TGGT1_273960	chaperonin GroS protein	645.864	537.63	650.135	359.08	-0.00950767	0.582307	0.980012	0.0231077	647.999	448.355
TGGT1_254420	phospholipase, patatin family protein	268.389	375.103	535.607	519.825	-0.996848	-0.47074	0.000414336	0.151705	401.998	447.464
TGGT1_215620	hypothetical protein	114.981	379.576	100.774	515.135	0.190264	-0.440562	0.733027	0.293919	107.878	447.355
TGGT1_307580	CBS domain-containing protein	104.489	414.585	165.655	479.241	-0.664827	-0.209083	0.0807858	0.80413	135.072	446.913
TGGT1_314530	RPAP1 family protein	391.775	384.863	651.558	508.958	-0.733866	-0.403202	0.0137211	0.231399	521.667	446.911
TGGT1_294860	hypothetical protein	297.869	549.612	185.424	344.159	0.68385	0.675337	0.0103255	0.0426007	241.646	446.886
TGGT1_292920	putative heat shock protein 75	634.586	617.688	494.413	275.573	0.360099	1.16444	0.183979	1.53e-06	564.5	446.631
TGGT1_287180	hypothetical protein	511.353	583.157	276.387	309.114	0.887627	0.915745	0.00219549	0.00436981	393.87	446.135
TGGT1_281580	putative PP2C	308.389	458.339	465.103	433.097	-0.592799	0.0817251	0.0846616	0.910553	386.746	445.718
TGGT1_238140	hypothetical protein	521.813	435.401	702.832	455.231	-0.429648	-0.064256	0.213367	0.995184	612.323	445.316
TGGT1_285650	hypothetical protein	798.848	581.631	427.377	308.133	0.902411	0.916551	0.000127663	8.98e-05	613.113	444.882
TGGT1_224050	AP2 domain transcription factor AP2X-4	858.232	422.238	1021.58	467.485	-0.251368	-0.146863	0.949458	0.950704	939.908	444.862
TGGT1_211150	hypothetical protein	229.327	428.121	207.798	461.119	0.142226	-0.107122	0.731826	0.911893	218.562	444.62
TGGT1_261980	gorasp2-prov protein	121.783	308.642	416.16	580.202	-1.77282	-0.910622	1.40049e-09	0.00148796	268.972	444.422
TGGT1_230840	hypothetical protein	465.608	435.842	591.118	452.919	-0.344332	-0.05545	0.493465	0.990853	528.363	444.38
TGGT1_224660	transcription factor s-ii (tfiis), central domain-containing protein	412.274	465.8	550.583	422.569	-0.417357	0.140524	0.246366	0.836007	481.428	444.185
TGGT1_288500	FAD Malate-dehydrogenase (MDH-FAD)	1298.8	522.967	1271.82	364.495	0.0302891	0.52082	0.946869	0.0276168	1285.31	443.731
TGGT1_257370	hypothetical protein	109.025	341.111	206.473	545.674	-0.921289	-0.677799	0.0565792	0.0521397	157.749	443.392
TGGT1_314220	hypothetical protein	418.199	414.612	625.471	471.359	-0.580751	-0.185065	0.0426988	0.714575	521.835	442.986
TGGT1_241820	putative membrane protein	1851.87	544.153	1366.7	341.421	0.438295	0.672461	0.0427316	0.00282195	1609.29	442.787
TGGT1_216190	hypothetical protein	379.529	484.466	805.194	401.031	-1.08512	0.27268	0.00169097	0.763963	592.362	442.748
TGGT1_320460	ABC transporter transmembrane region domain-containing protein	483.747	422.653	545.925	462.455	-0.174449	-0.129841	0.81733	0.838142	514.836	442.554
TGGT1_314740	PSP protein	608.677	456.749	710.664	427.364	-0.223489	0.0959363	0.980012	0.981426	659.671	442.056
TGGT1_280710	putative 20S proteasome subunit beta 7	1710.11	578.398	1137.87	305.656	0.587748	0.920156	0.018869	0.000537914	1423.99	442.027
TGGT1_312150	hypothetical protein	840.239	561.513	937.02	322.323	-0.15728	0.80081	0.839815	0.000580089	888.63	441.918
TGGT1_273320	hypothetical protein	602.507	336.797	1663.44	546.846	-1.46512	-0.699256	1.99084e-12	0.00363762	1132.98	441.821
TGGT1_249550	hypothetical protein	239.667	436.462	516.632	447.01	-1.1081	-0.0344522	0.000337513	1	378.149	441.736
TGGT1_265840	hypothetical protein	338.834	397.398	634.255	485.971	-0.904484	-0.290285	0.000370034	0.375748	486.544	441.685
TGGT1_309100	hypothetical protein	106.333	320.678	239.827	561.936	-1.1734	-0.809281	0.00590967	0.128657	173.08	441.307
TGGT1_279390	putative proliferation-associated protein 2G4	1675.4	551.03	1130.4	331.068	0.56767	0.735004	0.012416	0.00337831	1402.9	441.049
TGGT1_216930	cholinephosphate cytidylyltransferase	320.24	379.49	362.489	502.233	-0.178783	-0.404294	0.64844	0.261162	341.364	440.861
TGGT1_306040	CHY zinc finger protein	237.854	390.652	452.925	489.64	-0.929198	-0.325835	0.00619057	0.422338	345.389	440.146
TGGT1_232970	hypothetical protein	408.95	493.113	332.762	387.144	0.297434	0.349049	0.575051	0.76692	370.856	440.128
TGGT1_257020	hypothetical protein	104.701	505.756	158.044	374.396	-0.59405	0.433876	0.345	0.428412	131.373	440.076
TGGT1_263750	hypothetical protein	284.533	477.147	397.589	402.342	-0.48268	0.246012	0.120924	0.57898	341.061	439.744
TGGT1_212310	vacuolar ATP synthetase	1388.54	478.369	1519.05	400.646	-0.1296	0.255796	0.937119	0.422024	1453.79	439.507
TGGT1_247330	hypothetical protein	464.035	430.012	606.274	448.783	-0.385736	-0.0616411	0.326844	0.954671	535.155	439.397
TGGT1_226510	Sec23/Sec24 trunk domain-containing protein	428.69	421.426	605.542	457.199	-0.498295	-0.117542	0.0547952	0.943993	517.116	439.313
TGGT1_278510	protein phosphatase 2C domain-containing protein	239.606	510.238	294.696	368.005	-0.298562	0.471447	0.812958	0.47146	267.151	439.122
TGGT1_259990	SAC3/GANP family protein	324.988	437.984	408.312	440.017	-0.329285	-0.00668113	0.540187	1	366.65	439.001
TGGT1_307760	Tubulin-tyrosine ligase family protein	773.088	486.977	889.52	391.017	-0.202394	0.316621	0.620546	0.364017	831.304	438.997
TGGT1_271990	hypothetical protein	133.575	375.488	276.641	502.433	-1.05037	-0.420164	0.00238681	0.305008	205.108	438.961
TGGT1_310910	WD domain, G-beta repeat-containing protein	137.626	507.521	93.6505	370.321	0.555397	0.45469	0.164932	0.262796	115.638	438.921
TGGT1_308810B	rhoptry neck protein RON9	508.902	400.9	1197.51	476.677	-1.23458	-0.249771	3.20657e-08	0.571791	853.204	438.788
TGGT1_268280	'chromo' (CHRromatin Organization MOdifier) domain-containing protein	189.236	462.914	209.29	413.917	-0.14532	0.161402	0.938127	0.84368	199.263	438.416
TGGT1_251560	hypothetical protein	286.832	458.053	333.666	418.762	-0.218198	0.129383	0.677855	0.928668	310.249	438.408
TGGT1_251850	serine/threonine protein phosphatase	368.162	362.667	560.946	513.958	-0.60752	-0.503006	0.0499609	0.106824	464.554	438.312
TGGT1_242660	putative vacuolar sorting protein 35	490.308	426.205	781.994	450.227	-0.67347	-0.0791056	0.00987928	0.934458	636.151	438.216
TGGT1_284530	hypothetical protein	33.4991	386.488	50.8453	489.866	-0.601993	-0.341964	0.201507	0.617856	42.1722	438.177
TGGT1_240960	AIG2 family protein	90.1888	227.237	271.026	648.977	-1.58741	-1.51397	1.62393e-06	5.52e-08	180.607	438.107
TGGT1_233520	ATP-dependent RNA helicase	938.926	443.54	1172.8	431.941	-0.320877	0.038229	0.571791	1	1055.86	437.741
TGGT1_220430	hypothetical protein	254.572	488.93	297.661	386.435	-0.225598	0.339402	0.769791	0.371526	276.117	437.682
TGGT1_293480	MoeA N-terminal region (domain I and II) domain-containing protein	294.936	510.132	209.278	364.994	0.494979	0.482997	0.0753652	0.166404	252.107	437.563
TGGT1_289880	hypothetical protein	867.42	444.612	1658.83	429.706	-0.935364	0.0491963	2.99384e-05	0.981426	1263.13	437.159
TGGT1_202030	hypothetical protein	453.697	445.179	451.845	427.825	0.00589944	0.0573639	0.901194	0.995184	452.771	436.502
TGGT1_254030	zinc finger CDGSH-type domain-containing protein	1358.73	465.221	2137.71	407.593	-0.653812	0.190787	0.00563745	0.573509	1748.22	436.407
TGGT1_294670	translation initiation factor 3 subunit	507.784	429.068	422.695	442.957	0.264597	-0.0459594	0.433568	0.990853	465.239	436.012
TGGT1_202380	putative rab GDI alpha	737.564	558.932	670.137	313.059	0.138312	0.836237	0.844899	0.0117468	703.85	435.996
TGGT1_316660	cullin family protein	529.008	439.802	540.572	431.921	-0.0311972	0.0260865	0.993935	0.981426	534.79	435.861
TGGT1_315140	WD domain, G-beta repeat-containing protein	427.27	375.986	518.901	494.501	-0.280313	-0.395292	0.526645	0.245792	473.086	435.244
TGGT1_216970	putative coronin	243.174	363.714	609.509	506.471	-1.32566	-0.477676	2.47103e-06	0.118536	426.342	435.093
TGGT1_228130	hypothetical protein	401.963	447.398	676.083	422.719	-0.750138	0.0818597	0.0300704	0.930932	539.023	435.059
TGGT1_299810	cysteine-tRNA synthetase (CysRS)	944.728	523.082	794.033	346.06	0.2507	0.596012	0.384351	0.0188137	869.381	434.571
TGGT1_229950	putative 26S proteasome regulatory subunit 6b	630.897	511.398	379.473	357.225	0.73341	0.517612	0.00443031	0.0693305	505.185	434.311
TGGT1_268250	WD domain, G-beta repeat-containing protein	167.073	479.684	143.007	388.135	0.224388	0.305524	0.980012	0.726758	155.04	433.91
TGGT1_319870	ubiquitin-conjugating enzyme subfamily protein	1269.26	526.237	1180.93	341.529	0.104065	0.623706	0.740982	0.0148841	1225.1	433.883
TGGT1_320570	putative elongation factor Tu	1253.21	526.211	1127.9	341.483	0.151992	0.623829	0.705077	0.15817	1190.56	433.847
TGGT1_208500	protein phosphatase 2C domain-containing protein	353.589	325.322	539.586	542.185	-0.60978	-0.736919	0.0432574	0.0092291	446.588	433.754
TGGT1_262490	putative alpha/beta hydrolase	561.723	444.113	591.474	422.456	-0.0744555	0.0721246	0.980171	1	576.599	433.285
TGGT1_225980	hypothetical protein	154.92	468.157	162.739	397.794	-0.071035	0.23497	1	0.72363	158.83	432.975
TGGT1_203810	kelch repeat-containing protein	234.737	375.66	555.838	489.501	-1.24362	-0.381886	0.00397298	0.644766	395.288	432.58
TGGT1_288350	hypothetical protein	204.202	340.75	388.715	523.683	-0.928719	-0.619982	0.00181579	0.048782	296.458	432.217
TGGT1_210245	hypothetical protein	184.641	437.235	181.98	426.829	0.0209382	0.0347522	0.928135	1	183.311	432.032
TGGT1_295770	hypothetical protein	208.859	378.222	264.221	485.678	-0.339218	-0.360769	0.705759	0.353121	236.54	431.95
TGGT1_319880	MORN repeat-containing protein	199.002	320.042	231.672	542.73	-0.219304	-0.761975	0.863265	0.00829833	215.337	431.386
TGGT1_312560	hypothetical protein	491.732	444.955	795.514	416.887	-0.694016	0.0940031	0.20192	0.990853	643.623	430.921
TGGT1_229750	hypothetical protein	334.059	353.403	418.785	507.613	-0.32611	-0.522415	0.644661	0.125326	376.422	430.508
TGGT1_227910	hypothetical protein	1138.14	521.321	1447.37	339.597	-0.346758	0.618347	0.345	0.0145331	1292.75	430.459
TGGT1_251460	hypothetical protein	156.038	385.995	162.715	474.771	-0.0604423	-0.29865	0.980012	0.518518	159.377	430.383
TGGT1_231070	protein kinase	675.733	453.148	933.323	407.505	-0.465922	0.153165	0.061058	0.790606	804.528	430.327
TGGT1_279380	hypothetical protein	1435.19	507.151	1108.94	352.622	0.372055	0.524292	0.195031	0.130096	1272.07	429.886
TGGT1_215890	hypothetical protein	121.058	355.536	126.158	504	-0.0595394	-0.503429	0.980012	0.231447	123.608	429.768
TGGT1_315270	hypothetical protein	995.008	471.149	1618.83	386.671	-0.702173	0.285077	0.00205879	0.322746	1306.92	428.91
TGGT1_298600	leucine zipper-like transcriptional regulator	271.959	441.61	446.66	415.597	-0.715789	0.0875866	0.234163	0.994788	359.309	428.603
TGGT1_315220	rhoptry protein ROP14	681.268	442.755	753.747	413.357	-0.145859	0.0991207	0.877283	0.960987	717.507	428.056
TGGT1_266940	DHHC zinc finger domain-containing protein	207.226	316.695	272.654	538.856	-0.395868	-0.766804	0.564939	0.0302888	239.94	427.776
TGGT1_246090	hypothetical protein	137.475	358.228	218.042	497.069	-0.66544	-0.472567	0.056738	0.174767	177.758	427.649
TGGT1_307830	hypothetical protein	1208.85	398.918	1746.18	455.889	-0.530559	-0.192591	0.0233424	0.68084	1477.52	427.403
TGGT1_202900	zinc finger (CCCH type) motif-containing protein	476.703	579.09	529.17	275.486	-0.150642	1.07181	0.847525	4.31e-05	502.936	427.288
TGGT1_286630	redoxin domain-containing protein	1913.1	637.014	1238.54	216.754	0.627276	1.55527	0.0066368	7.28e-11	1575.82	426.884
TGGT1_231600	HEAT repeat-containing protein	1652.52	559.042	1081.49	294.553	0.611643	0.92443	0.200532	0.0992421	1367	426.797
TGGT1_273595	hypothetical protein	305.214	417.681	451.841	433.893	-0.565995	-0.05494	0.0594119	0.970467	378.527	425.787
TGGT1_244540	mitochondrial carrier superfamily protein	65.0042	310.218	142.876	541.055	-1.13616	-0.802492	0.205795	0.253331	103.94	425.636
TGGT1_220500	UBX domain-containing protein	1248.37	356.414	1796.13	494.736	-0.524847	-0.473104	0.0551348	0.0343034	1522.25	425.575
TGGT1_285240	3-oxo-5-alpha-steroid 4-dehydrogenase	962.657	484.674	1092.27	366.381	-0.182231	0.403671	0.741485	0.185295	1027.46	425.527
TGGT1_312650	hypothetical protein	314.498	450.554	302.569	399.67	0.0557872	0.172891	0.838972	0.873558	308.533	425.112
TGGT1_291930	RNA recognition motif-containing protein	980.224	515.476	660.641	334.099	0.569246	0.625629	0.116766	0.123527	820.432	424.788
TGGT1_235150	transporter, major facilitator family protein	1195.31	548.074	788.079	301.207	0.600978	0.863616	0.201533	0.129086	991.697	424.64
TGGT1_287500	putative T complex chaperonin	1190.72	565.416	847.255	283.635	0.490962	0.995279	0.0907456	0.00104948	1018.99	424.526
TGGT1_225020	hypothetical protein	322.902	425.075	463.018	423.428	-0.519972	0.00560204	0.166813	1	392.96	424.251
TGGT1_205440	CCT chaperonin gamma subunit	1202.69	556.114	653.795	291.521	0.879353	0.93178	0.00359377	0.00437345	928.241	423.818
TGGT1_227060	hypothetical protein	342.917	412.663	358.383	434.87	-0.0636419	-0.0756198	1	0.906978	350.65	423.766
TGGT1_247790	VRR-NUC domain-containing protein	79.1835	374.24	102.267	473.152	-0.36907	-0.338341	0.630772	0.468196	90.7253	423.696
TGGT1_282040	hypothetical protein	307.391	465.247	368.631	382.005	-0.262104	0.284405	0.557508	0.495129	338.011	423.626
TGGT1_249410	hypothetical protein	467.329	311.519	576.977	534.396	-0.304075	-0.778589	0.313362	0.0026622	522.153	422.958
TGGT1_216060	hypothetical protein	519.243	441.465	506.007	404.139	0.0372534	0.127448	0.927216	0.981426	512.625	422.802
TGGT1_264752	HEAT repeat-containing protein	470.203	456.906	416.225	388.562	0.175919	0.233751	0.609196	0.610631	443.214	422.734
TGGT1_305200	tetratricopeptide repeat-containing protein	253.575	351.752	258.451	492.764	-0.0274763	-0.486337	0.980012	0.190188	256.013	422.258
TGGT1_256980	glycerol-3-phosphate-acyltransferase	595.856	463.984	616.388	379.802	-0.0488749	0.28883	0.997521	0.406485	606.122	421.893
TGGT1_216770	hypothetical protein	734.69	523.779	519.527	319.94	0.499936	0.711159	0.249181	0.0305655	627.108	421.859
TGGT1_219485	hypothetical protein	85.5633	439.561	88.5058	403.662	-0.0487799	0.122917	0.980012	0.960987	87.0346	421.611
TGGT1_226680	hypothetical protein	709.869	489.022	861.768	354.106	-0.279748	0.465717	0.428346	0.155526	785.818	421.564
TGGT1_316570A	hypothetical protein	241.935	356.883	374.896	486.151	-0.631872	-0.445953	0.149286	0.204327	308.416	421.517
TGGT1_312500	hypothetical protein	472.56	591.872	222.72	250.948	1.08526	1.2379	7.60316e-05	1.64e-06	347.64	421.41
TGGT1_310000	putative membrane protein	838.908	452.064	736.915	390.298	0.187014	0.211951	0.681598	0.721272	787.911	421.181
TGGT1_205220	putative U5 snRNP-associated subunit	669.203	453.211	915.603	388.978	-0.452277	0.220495	0.249615	0.775432	792.403	421.094
TGGT1_305540	hypothetical protein	276.704	368.91	458.781	472.854	-0.729463	-0.358125	0.0231669	0.400197	367.742	420.882
TGGT1_269900	WD domain, G-beta repeat-containing protein	302.1	394.551	391.978	447.165	-0.375746	-0.180596	0.604738	0.892011	347.039	420.858
TGGT1_211290	rhoptry protein ROP15	719.122	406.634	1038.56	434.263	-0.530274	-0.0948383	0.113549	0.897627	878.841	420.448
TGGT1_275420	histone lysine-specific demethylase	170.913	486.579	107.898	354.071	0.663589	0.458635	0.182272	0.216385	139.406	420.325
TGGT1_288420	hypothetical protein	205.624	525.475	100.607	314.956	1.03128	0.738472	0.0123112	0.192068	153.115	420.215
TGGT1_248110	hypothetical protein	311.715	362.41	546.559	478.018	-0.81015	-0.399443	0.0758162	0.55365	429.137	420.214
TGGT1_321650	hypothetical protein	770.731	510.779	929.017	328.71	-0.269478	0.635886	0.485788	0.0137939	849.874	419.745
TGGT1_230850	hypothetical protein	1084.02	394.918	1744.39	444.17	-0.686329	-0.169558	0.106556	0.897627	1414.21	419.544
TGGT1_291050	putative histone kinase SNF1	499.169	436.008	532.753	401.571	-0.0939375	0.118699	0.980012	0.95066	515.961	418.789
TGGT1_222710	putative IMP-specific 5'-nucleotidase 1	211.459	346.232	370.946	491.155	-0.810834	-0.50444	0.0191845	0.154146	291.202	418.694
TGGT1_295380	hypothetical protein	155.555	329.744	307.308	507.17	-0.982262	-0.621125	0.0367908	0.285448	231.432	418.457
TGGT1_278815	hypothetical protein	272.351	503.567	185.093	333.216	0.55722	0.595727	0.0375217	0.0825741	228.722	418.391
TGGT1_236510	hypothetical protein	223.733	306.258	719.465	530.337	-1.68514	-0.792163	1.48154e-10	0.00343753	471.599	418.298
TGGT1_204290	hypothetical protein	7.58883	532.985	21.9322	303.159	-1.5311	0.81402	0.0764366	0.0200378	14.7605	418.072
TGGT1_315310	hypothetical protein	102.676	346.871	244.354	488.751	-1.25088	-0.4947	0.00060651	0.182512	173.515	417.811
TGGT1_297420	putative beta-tubulin cofactor D	269.931	364.752	179.249	470.773	0.590631	-0.368115	0.0531656	0.34421	224.59	417.763
TGGT1_286600	hypothetical protein	1118.46	405.153	1912.13	430.024	-0.773672	-0.0859505	0.00236158	0.901586	1515.29	417.589
TGGT1_204440	cyclic nucleotide-binding domain-containing protein	55.0868	364.23	66.6063	470.588	-0.273952	-0.369617	0.89089	0.40716	60.8466	417.409
TGGT1_226440	SWI2/SNF2-containing protein RAD16	458.352	407.194	431.487	426.875	0.0871386	-0.0680975	0.845247	0.995184	444.92	417.034
TGGT1_289730	Pep3/Vps18/deep orange family protein	201.481	480.897	225.599	353.155	-0.163123	0.445423	0.831126	0.278475	213.54	417.026
TGGT1_205640	hypothetical protein	272.501	548.103	220.16	284.791	0.307707	0.944544	0.397	0.00104948	246.331	416.447
TGGT1_280610	signal recognition particle receptor alpha subunit	496.386	497.554	488.577	335.071	0.0228751	0.570389	0.969423	0.0496881	492.482	416.313
TGGT1_265520	hypothetical protein	328.526	254.146	682.426	578.022	-1.05467	-1.18547	0.0203726	0.00206579	505.476	416.084
TGGT1_247360	PAP2 superfamily protein	185.426	229.33	824.427	602.726	-2.15255	-1.39408	1.35312e-18	2.92e-09	504.926	416.028
TGGT1_240640	casein kinase I	478.61	385.435	409.216	446.604	0.225988	-0.21251	0.579255	0.803282	443.913	416.02
TGGT1_309752	putative succinate-Coenzyme A ligase, beta subunit	980.194	532.12	809.214	299.83	0.276547	0.827609	0.258257	0.000596915	894.704	415.975
TGGT1_300330	hypothetical protein	299.108	388.408	320.42	443.028	-0.0992953	-0.189824	1	0.719506	309.764	415.718
TGGT1_270090	hypothetical protein	88.7374	397.998	42.6743	432.835	1.05617	-0.121055	0.0118784	0.870571	65.7059	415.416
TGGT1_254910	hypothetical protein	654.179	511.227	321.103	317.884	1.02665	0.685464	1.3665e-05	0.0150365	487.641	414.556
TGGT1_232750	putative 23S rRNA (adenine(1618)-N(6))-methyltransferase	94.3612	414.758	79.2962	414.164	0.250942	0.00206882	0.557692	1	86.8287	414.461
TGGT1_274190	putative eukaryotic initiation factor 2B epsilon subunit	739.892	420.863	655.807	407.078	0.174044	0.0480443	0.58994	0.995184	697.849	413.971
TGGT1_305620	hypothetical protein	59.2592	405.164	89.7041	422.77	-0.598133	-0.0613665	0.351417	0.981426	74.4816	413.967
TGGT1_305860	calcium-dependent protein kinase CDPK3	559.575	399.125	949.162	428.622	-0.762322	-0.102866	0.00401972	0.937536	754.368	413.873
TGGT1_209150	non-proton pumping type-II NADH dehydrogenase I	1085.44	436.428	1667.29	390.771	-0.619231	0.159422	0.00605639	0.653198	1376.37	413.599
TGGT1_224290	DHHC zinc finger domain-containing protein	139.712	358.06	264.139	468.759	-0.918839	-0.388644	0.00875258	0.349906	201.926	413.41
TGGT1_312940	hypothetical protein	918.035	429.239	986.753	397.429	-0.10414	0.111084	1	0.990853	952.394	413.334
TGGT1_268600	DNA polymerase epsilon subunit B protein	294.936	549.79	157.897	276.441	0.901415	0.991909	0.00169913	0.00118658	226.416	413.116
TGGT1_239490	dehydrogenase E1 component family protein	883.203	524.138	544.453	301.237	0.697938	0.799046	0.00252905	0.00121251	713.828	412.687
TGGT1_247000	tetratricopeptide repeat-containing protein	529.885	371.967	727.01	453.351	-0.456296	-0.285453	0.150889	0.425752	628.447	412.659
TGGT1_204410	endonuclease/exonuclease/phosphatase family protein	283.296	389.711	267.198	435.548	0.0843975	-0.160427	0.742505	0.825465	275.247	412.629
TGGT1_277760	putative adenylosuccinate lyase	543.401	446.025	691.022	378.265	-0.346715	0.237727	0.46439	0.607912	617.211	412.145
TGGT1_288370	hypothetical protein	109.236	271.095	306.507	553.103	-1.48847	-1.02875	8.76052e-07	0.000421649	207.871	412.099
TGGT1_248420	hypothetical protein	1372.48	487.457	1501.52	336.72	-0.12964	0.533724	0.83038	0.0186582	1437	412.088
TGGT1_224210	hypothetical protein	565.198	514.569	402.362	309.324	0.490262	0.734245	0.120924	0.00978899	483.78	411.946
TGGT1_254555	histone lysine acetyltransferase GCN5-A	100.408	329.219	132.787	494.649	-0.403248	-0.587358	0.583956	0.200937	116.598	411.934
TGGT1_202370	putative T-complex protein 1, epsilon subunit (TCP-1-epsilon)	1152.04	540.056	875.26	283.45	0.396412	0.930015	0.313699	0.00191851	1013.65	411.753
TGGT1_318150	transporter, major facilitator family protein	590.808	428.176	368.169	395.205	0.68232	0.115602	0.00604855	0.891113	479.488	411.69
TGGT1_216380	phospholipid-translocating P-type ATPase, flippase subfamily protein	198.517	421.798	202.485	401.412	-0.0285543	0.0714701	0.980012	0.984509	200.501	411.605
TGGT1_234970	Tyrosine kinase-like (TKL) protein	239.546	456.436	156.789	366.078	0.611479	0.318262	0.0621865	0.47869	198.167	411.257
TGGT1_256990	glycyl-tRNA synthetase	1006.32	475.995	993.64	346.492	0.0182892	0.458124	0.980012	0.3023	999.978	411.243
TGGT1_306290	DNA-directed RNA polymerase III RPC1	531.789	417.524	981.122	404.474	-0.883577	0.0458152	0.000345581	1	756.455	410.999
TGGT1_276890	hypothetical protein	614.903	427.808	654.641	393.962	-0.0903459	0.11891	0.946869	0.895044	634.772	410.885
TGGT1_230230	hypothetical protein	190.657	285.642	262.422	535.706	-0.460907	-0.907234	0.298784	0.00157775	226.539	410.674
TGGT1_278975	ICE family protease (caspase) p20 domain-containing protein	781.286	493.317	687.443	327.914	0.184609	0.5892	0.679119	0.348701	734.365	410.615
TGGT1_255650	DHHC zinc finger domain-containing protein	193.772	423.288	191.963	397.923	0.0135314	0.0891486	0.862621	0.95168	192.867	410.605
TGGT1_310620	starch binding domain-containing protein	121.693	422.298	155.272	398.652	-0.351554	0.0831288	0.451914	0.981426	138.482	410.475
TGGT1_318480	SWI2/SNF2-containing protein RAD5	283.9	544.833	285.798	275.783	-0.0096099	0.982278	0.980012	0.220388	284.849	410.308
TGGT1_211270	sushi domain (scr repeat) domain-containing protein	36.3716	312.487	61.0855	508.079	-0.748018	-0.701256	0.239763	0.294753	48.7285	410.283
TGGT1_313020	STAS domain-containing protein	383.976	347.67	551.761	472.607	-0.523027	-0.442924	0.340325	0.331616	467.868	410.139
TGGT1_309400	RecF/RecN/SMC N terminal domain-containing protein	210.612	399.227	295.584	420.781	-0.488982	-0.0758626	0.261709	0.967683	253.098	410.004
TGGT1_202120	hypothetical protein	378.836	498.493	341.428	320.715	0.149992	0.63628	0.647256	0.0372047	360.132	409.604
TGGT1_220208	hypothetical protein	155.887	378.416	168.55	440.146	-0.11268	-0.218009	0.833394	0.712933	162.219	409.281
TGGT1_211220	hypothetical protein	356.643	437.351	467.259	381.189	-0.38974	0.198286	0.372188	0.702315	411.951	409.27
TGGT1_227930	hypothetical protein	171.972	449.927	83.7047	367.707	1.03879	0.291133	0.00248611	0.575227	127.838	408.817
TGGT1_270010	hypothetical protein	606.197	376.35	856.795	440.691	-0.499163	-0.22769	0.175253	0.580459	731.496	408.521
TGGT1_316230	putative SAC1 phosphoinositide phosphatase	211.337	403.872	167.352	413.14	0.336661	-0.0327334	0.630536	1	189.345	408.506
TGGT1_231210	sarcalumenin/eps15 family protein	478.034	372.802	800.204	443.614	-0.743255	-0.250896	0.017728	0.534067	639.119	408.208
TGGT1_205500	hypothetical protein	599.455	401.458	504.175	414.739	0.249728	-0.0469521	0.408816	0.990332	551.815	408.099
TGGT1_273920	putative aldose reductase	215.117	412.833	331.056	403.313	-0.621953	0.0336603	0.165859	1	273.087	408.073
TGGT1_264740	hypothetical protein	467.935	360.54	688.908	455.277	-0.558002	-0.336588	0.0663411	0.436209	578.421	407.909
TGGT1_232090	3-hydroxyacyl-CoA dehydrogenase, NAD binding domain-containing protein	459.349	389.406	703.511	426.042	-0.614982	-0.129721	0.101092	0.813129	581.43	407.724
TGGT1_264670	DNA polymerase family B protein	128.254	432.504	150.573	382.273	-0.231456	0.178111	0.978738	0.845386	139.413	407.388
TGGT1_232600	phospholipase, patatin family protein	1093.39	503.595	1138.15	311.045	-0.0578794	0.695138	0.980012	0.00773453	1115.77	407.32
TGGT1_310030	putative cyclase-associated protein	1010.34	413.095	1826.53	401.509	-0.854266	0.0410429	0.012358	0.995519	1418.44	407.302
TGGT1_235490	hypothetical protein	510.444	438.948	454.614	375.609	0.167111	0.224817	0.705475	0.615823	482.529	407.279
TGGT1_318160	MSP (Major sperm protein) domain-containing protein	856.929	421.059	963.88	392.919	-0.169678	0.0997921	0.839065	0.867501	910.404	406.989
TGGT1_239752	hypothetical protein	969.307	566.495	425.476	247.238	1.18788	1.19617	8.69859e-07	2.94e-07	697.391	406.867
TGGT1_236620	protein kinase (incomplete catalytic triad)	496.024	301.952	1002.46	511.388	-1.01506	-0.760102	0.0332401	0.094425	749.242	406.67
TGGT1_320010	hypothetical protein	566.497	381.988	860.546	431.062	-0.603182	-0.17437	0.0165433	0.726536	713.521	406.525
TGGT1_255960	hypothetical protein	263.523	508.571	239.136	304.248	0.140097	0.7412	0.509436	0.018892	251.329	406.409
TGGT1_294050	hypothetical protein	352.38	425.259	575.963	387.236	-0.708843	0.135128	0.0183781	0.846206	464.171	406.247
TGGT1_210345	hypothetical protein	221.526	383.444	193.039	428.344	0.198587	-0.159756	0.71703	0.764745	207.282	405.894
TGGT1_257290	RNA 2'-phosphotransferase, Tpt1/KptA family protein	99.4411	242.112	181.232	569.18	-0.865924	-1.23321	0.164032	0.000692027	140.337	405.646
TGGT1_228395	hypothetical protein	130.309	338.604	325.576	472.402	-1.32106	-0.480416	6.01222e-06	0.230733	227.943	405.503
TGGT1_262720	putative eukaryotic initiation factor-1A	502.342	406.031	694.903	404.134	-0.468143	0.00675486	0.148216	1	598.622	405.083
TGGT1_257685	hypothetical protein	103.25	377.169	181.06	432.814	-0.81033	-0.198536	0.0633738	0.803567	142.155	404.991
TGGT1_306670	hypothetical protein	1257.62	494.53	1274.45	315.279	-0.0191725	0.649428	0.988503	0.072594	1266.04	404.904
TGGT1_208510	hypothetical protein	173.484	308.9	177.314	500.265	-0.0315053	-0.695551	0.980556	0.043633	175.399	404.582
TGGT1_262610	hypothetical protein	294.934	348.819	545.671	460.323	-0.887639	-0.400167	0.00112391	0.276637	420.303	404.571
TGGT1_293730	DHHC zinc finger domain-containing protein	1297.87	518.947	982.418	289.862	0.401732	0.84022	0.147193	0.00414379	1140.14	404.404
TGGT1_305040	HEAT repeat-containing protein	585.425	507.177	517.355	301.581	0.178328	0.749944	0.694168	0.00566648	551.39	404.379
TGGT1_258770	putative polypeptide n-acetylgalactosaminyltransferase 12	411.942	510.731	317.966	297.857	0.37357	0.777945	0.165675	0.00525827	364.954	404.294
TGGT1_205240	cleft lip and palate transmembrane protein 1 (clptm1) protein	1159.76	491.167	1110.2	317.314	0.0630078	0.630303	0.839065	0.0268596	1134.98	404.241
TGGT1_230220	hypothetical protein	498.442	359.686	663.029	448.711	-0.411647	-0.319049	0.280287	0.346733	580.735	404.198
TGGT1_310370	hypothetical protein	690.005	485.391	773.205	322.842	-0.164245	0.588318	0.787199	0.028152	731.605	404.117
TGGT1_230380	protein translocation complex, SEC61 gamma subunit	1250.27	525.196	1445.5	282.961	-0.209325	0.892251	0.501155	5.84e-05	1347.89	404.078
TGGT1_230820	hypothetical protein	463.25	399.067	729.86	409.026	-0.655828	-0.0355595	0.165106	1	596.555	404.047
TGGT1_206415	myosin K	439.91	577.704	216.656	229.908	1.0218	1.32928	0.0147107	0.00343399	328.283	403.806
TGGT1_226500	hypothetical protein	623.248	360.579	610.38	446.579	0.0300976	-0.308599	0.980012	0.571221	616.814	403.579
TGGT1_297520	proteophosphoglycan PPG1	275.374	409.95	459.55	396.433	-0.738831	0.0483731	0.0251543	0.995519	367.462	403.192
TGGT1_306930	putative proteasome subunit beta type 7 precursor	1292.12	519.33	1081.08	286.779	0.257267	0.856711	0.418363	0.000154093	1186.6	403.055
TGGT1_263070	CMGC kinase, CK2 family	920.873	391.436	912.344	414.575	0.0134244	-0.0828572	1	0.963671	916.608	403.005
TGGT1_275610	protein kinase, other	860.921	492.611	622.367	311.862	0.468116	0.659541	0.0751974	0.0404291	741.644	402.237
TGGT1_272600	adaptin c-terminal domain-containing protein	282.661	331.006	478.366	472.392	-0.759042	-0.513127	0.0827944	0.187097	380.513	401.699
TGGT1_225500	hypothetical protein	335.057	308.128	738.146	494.531	-1.1395	-0.682532	7.68057e-05	0.00954505	536.601	401.329
TGGT1_297530	DNA-directed RNA polymerase I RPA2	519.001	378.882	559.29	423.479	-0.107858	-0.160542	0.980012	0.802783	539.145	401.18
TGGT1_305780	putative 5'-3' exoribonuclease	625.423	412.366	705.985	389.774	-0.174805	0.0812873	0.597401	0.963671	665.704	401.07
TGGT1_268870	tetratricopeptide repeat-containing protein	932.755	428.112	1112	372.804	-0.25358	0.199571	0.462677	0.673445	1022.38	400.458
TGGT1_290020	cyclin dependent kinase binding protein	137.022	339.565	114.425	460.847	0.259997	-0.440599	0.588949	0.337563	125.723	400.206
TGGT1_200310	hypothetical protein	745.91	347.736	865.216	452.107	-0.214059	-0.378673	0.896693	0.43543	805.563	399.922
TGGT1_300120	aminotransferase, class V superfamily protein	287.86	490.856	177.625	308.908	0.696534	0.668119	0.056738	0.0899405	232.743	399.882
TGGT1_318410	putative TCP-1 chaperonin	1907.39	559.064	1084.74	240.666	0.814252	1.21598	0.00418531	5.51e-05	1496.06	399.865
TGGT1_221522	adaptor complexes medium subunit family protein	523.385	414.34	897.601	384.991	-0.7782	0.105993	0.0515667	0.925507	710.493	399.666
TGGT1_221230	hypothetical protein	484.806	431.083	907.285	368.148	-0.904147	0.22768	0.097519	0.850053	696.046	399.616
TGGT1_226340	hypothetical protein	632.168	445.144	789.678	353.783	-0.320956	0.331408	0.481118	0.387277	710.923	399.463
TGGT1_270690	arginyl-tRNA synthetase	513.227	366.654	547.07	432.265	-0.0921284	-0.237495	1	0.580459	530.149	399.459
TGGT1_253170	putative zinc carboxypeptidase	178.561	356.52	298.504	442.16	-0.741331	-0.310585	0.033159	0.791193	238.532	399.34
TGGT1_298020	DEAD-family helicase	391.11	361.591	772.498	436.683	-0.981955	-0.272228	0.0022848	0.579892	581.804	399.137
TGGT1_268570	zinc finger (CCCH type) motif-containing protein	914.04	411.053	1198.65	386.408	-0.391084	0.0891982	0.141634	0.960987	1056.35	398.73
TGGT1_284040	hypothetical protein	249.522	427.61	232.036	369.689	0.104818	0.209983	0.980012	0.796074	240.779	398.65
TGGT1_269760	'chromo' (CHRromatin Organization MOdifier) domain-containing protein	139.652	328.812	245.07	467.464	-0.811359	-0.507595	0.0657186	0.283806	192.361	398.138
TGGT1_215775	rhoptry protein ROP8	475.251	236.15	2187.25	559.926	-2.20235	-1.24553	6.28756e-28	1.19e-09	1331.25	398.038
TGGT1_261010	putative tat-binding family protein	507.664	500.294	456.687	295.077	0.152667	0.761688	0.562874	0.00560817	482.175	397.686
TGGT1_270100	oxidoreductase, aldo/keto reductase family protein	130.128	432.714	155.059	362.64	-0.252883	0.254875	0.803964	0.678501	142.594	397.677
TGGT1_297810	hypothetical protein	1067.36	414.121	888.15	380.983	0.26517	0.120327	0.32216	0.872438	977.754	397.552
TGGT1_293550	hypothetical protein	199.334	337.803	350.678	457.271	-0.814961	-0.436867	0.0076553	0.231085	275.006	397.537
TGGT1_239870	CBS domain-containing protein	316.158	377.096	511.229	415.931	-0.693323	-0.141413	0.013342	0.833477	413.694	396.514
TGGT1_215440	WWE domain-containing protein	304.035	339.601	871.64	452.688	-1.5195	-0.414679	6.95628e-10	0.323215	587.838	396.144
TGGT1_250880	kinase, pfkB family protein	869.991	540.124	369.024	251.841	1.23729	1.10078	0.000473961	0.00605814	619.508	395.983
TGGT1_211420	RNA recognition motif-containing protein	954.463	406.313	1258.84	385.418	-0.399337	0.0761683	0.121482	0.923409	1106.65	395.865
TGGT1_314860	zinc knuckle domain-containing protein	819.347	402.256	1632.97	388.932	-0.994948	0.0485973	5.67819e-05	0.990853	1226.16	395.594
TGGT1_268980	hypothetical protein	286.682	235.872	396.407	553.443	-0.467534	-1.23043	0.34863	2.86e-06	341.545	394.657
TGGT1_249860	hypothetical protein	179.5	376.105	170.276	412.057	0.0761099	-0.131708	0.980012	0.960987	174.888	394.081
TGGT1_221510	hypothetical protein	1519.12	437.224	2031.81	350.525	-0.419529	0.318856	0.265782	0.414576	1775.47	393.875
TGGT1_275430	hypothetical protein	574.329	548.237	307.386	239.289	0.901824	1.19604	0.00633893	0.000124141	440.857	393.763
TGGT1_254300	hypothetical protein	421.617	517.343	278.653	269.957	0.597464	0.938389	0.0236158	0.000935674	350.135	393.65
TGGT1_244640	hypothetical protein	516.793	346.98	787.829	439.786	-0.608295	-0.34195	0.0594974	0.373954	652.311	393.383
TGGT1_311310	protein phosphatase 2B catalytic subunit, calcineurin family phosphatse superfamily protein	445.319	376.532	800.748	410.094	-0.846511	-0.123183	0.000472967	0.873859	623.033	393.313
TGGT1_226580	hypothetical protein	535.087	265.925	1281.09	520.673	-1.25952	-0.969356	0.00128021	0.00607624	908.088	393.299
TGGT1_225510	RAP domain-containing protein	123.415	362.735	201.038	423.843	-0.703947	-0.224615	0.0178245	0.644766	162.226	393.289
TGGT1_253930	GCC2 and GCC3 domain-containing protein	26.0617	311.154	42.0895	474.97	-0.69153	-0.610209	0.378846	0.432625	34.0756	393.062
TGGT1_229990	putative T-complex protein 1 subunit alpha	799.091	511.082	540.04	274.92	0.565293	0.894541	0.0200732	0.00032183	669.565	393.001
TGGT1_313810	transcription initiation factor TFIID complex subunit TAF8	387.029	388.494	408.745	397.332	-0.0787615	-0.0324532	1	1	397.887	392.913
TGGT1_312140	hypothetical protein	148.48	348.671	317.504	436.992	-1.09651	-0.325741	0.00126533	0.613988	232.992	392.831
TGGT1_230700	hypothetical protein	133.604	436.595	116.973	348.778	0.191784	0.323985	1	0.576797	125.288	392.687
TGGT1_229490	tetratricopeptide repeat-containing protein	419.923	415.697	464.371	369.387	-0.145153	0.170399	0.955912	0.782318	442.147	392.542
TGGT1_273860	hypothetical protein	655.629	411.138	1024.83	373.461	-0.64444	0.138665	0.0128584	0.788118	840.232	392.3
TGGT1_209970	Spc97 / Spc98 family protein	157.49	443.732	137.601	340.322	0.19477	0.382788	0.874399	0.531305	147.545	392.027
TGGT1_207770	PCI domain-containing protein	1094.87	474.982	915.235	308.431	0.258546	0.622925	0.424285	0.0129649	1005.05	391.706
TGGT1_219140	EF-1 guanine nucleotide exchange domain-containing protein	986.424	455.833	1585.52	327.261	-0.684676	0.478066	0.0726422	0.23592	1285.97	391.547
TGGT1_271460	putative protein c14orf29	197.338	334.28	305.521	448.778	-0.630601	-0.424945	0.0608085	0.237623	251.43	391.529
TGGT1_306310	RecF/RecN/SMC N terminal domain-containing protein	228.995	460.925	212.386	321.234	0.108627	0.520908	0.706775	0.349906	220.691	391.08
TGGT1_230950	hypothetical protein	156.885	342.052	220.189	438.919	-0.489032	-0.359736	0.278861	0.481047	188.537	390.485
TGGT1_225910	hypothetical protein	159.788	357.147	297.747	422.657	-0.897927	-0.242969	0.0129904	0.675971	228.768	389.902
TGGT1_253810	hypothetical protein	227.845	388.11	165.185	391.331	0.463974	-0.0119229	0.173779	1	196.515	389.721
TGGT1_271270	hypothetical protein	336.327	433.112	342.483	345.31	-0.0261683	0.326845	0.980012	0.532118	339.405	389.211
TGGT1_223680	ubiquitin family protein	735.661	406.611	1077.07	371.046	-0.549995	0.132051	0.185788	0.937536	906.363	388.828
TGGT1_203150	hypothetical protein	440.787	360.232	436.767	417.046	0.0132176	-0.211282	0.903615	0.859354	438.777	388.639
TGGT1_229790	hypothetical protein	175.781	341.518	254.611	435.255	-0.534514	-0.349901	0.0977114	0.385922	215.196	388.386
TGGT1_305850	RNA recognition motif-containing protein	776.658	447.674	773.197	328.797	0.00644239	0.445249	0.980012	0.159805	774.927	388.235
TGGT1_290940	EMP/nonaspanin domain family protein	535.386	443.406	504.919	332.877	0.0845274	0.413641	0.980012	0.226454	520.153	388.141
TGGT1_250870	DHHC zinc finger domain-containing protein	869.475	381.23	1265.95	394.829	-0.541999	-0.050568	0.0292383	0.924692	1067.71	388.03
TGGT1_255240	hypothetical protein	578.109	531.572	372.578	243.703	0.6338	1.12514	0.0173247	1.18e-05	475.343	387.637
TGGT1_203790	hypothetical protein	302.887	374.903	521.629	400.198	-0.784246	-0.0941977	0.0122361	0.952585	412.258	387.551
TGGT1_234950	protein kinase (incomplete catalytic triad)	365.924	324.366	715.04	449.892	-0.966478	-0.471958	0.00025295	0.120024	540.482	387.129
TGGT1_211730	histone lysine methyltransferase SET8	581.737	509.992	350.727	262.775	0.730018	0.956648	0.00408454	0.000198553	466.232	386.383
TGGT1_250955	KRUF family protein	48.7676	271.12	89.197	500.265	-0.871071	-0.883758	0.0417692	0.00756985	68.9823	385.693
TGGT1_240280	S1/P1nuclease	933.42	446.115	618.253	325.087	0.59433	0.45659	0.0177968	0.104876	775.836	385.601
TGGT1_248130	hypothetical protein	266.726	357.359	304.748	413.83	-0.192262	-0.211661	0.733342	0.699318	285.737	385.595
TGGT1_290225	hypothetical protein	121.361	323.704	145.244	446.964	-0.259179	-0.465486	0.94204	0.290117	133.302	385.334
TGGT1_294980	hypothetical protein	1230.69	305.128	1624.62	464.649	-0.400637	-0.606726	0.583691	0.19046	1427.65	384.889
TGGT1_221630	hypothetical protein	217.02	290.95	370.766	478.814	-0.772678	-0.718696	0.00650613	0.0140759	293.893	384.882
TGGT1_320592	hypothetical protein	261.617	336.79	359.867	432.583	-0.460009	-0.361128	0.420034	0.459774	310.742	384.686
TGGT1_249360	RED family protein	359.244	310.823	804.036	458.54	-1.16229	-0.560954	0.00057315	0.143168	581.64	384.681
TGGT1_213920	hypothetical protein	451.488	403.007	498.56	366.33	-0.14308	0.137663	0.945133	0.895744	475.024	384.668
TGGT1_253730	importin-beta N-terminal domain-containing protein	978.714	483.545	739.291	284.842	0.404745	0.76349	0.16988	0.0305825	859.002	384.193
TGGT1_260320	Noc2p family protein	274.739	385.586	222.774	382.704	0.302482	0.0108221	0.350948	1	248.756	384.145
TGGT1_237480	BRCA1 C Terminus (BRCT) domain-containing protein	93.0007	343.54	184.667	424.182	-0.989615	-0.304205	0.0153797	0.530208	138.834	383.861
[truncated: 6,165 more rows]

## Sheet: S2B
geneIDs	Product description	AverageRIBO-seq_NRC	AverageRNA-seq_NRC
TGGT1_258508	3'5'-cyclic nucleotide phosphodiesterase domain-containing protein	3.21129	375.669		Genes expressed in intracellular and extracellular parasites that show high transcript abundance but reduced ribosome occupancy (poorly translated)
TGGT1_289370	hypothetical protein	4.49402	356.354		NRC = Normalized read count (Variance stabilized read counts)
TGGT1_215970	hypothetical protein	1.98704	346.986
TGGT1_203560	hypothetical protein	2.37964	327.107
TGGT1_283800	hypothetical protein	4.84199	325.998
TGGT1_288010	hypothetical protein	3.40611	261.134
TGGT1_251170	KRUF family protein	3.97269	256.429
TGGT1_300780	hypothetical protein	2.97458	213.026
TGGT1_299015	hypothetical protein	1.79074	188.126
TGGT1_222245	hypothetical protein	4.76393	186.948
TGGT1_286928	hypothetical protein	2.3182	182.418
TGGT1_318360	hypothetical protein	3.75986	175.451
TGGT1_290150	hypothetical protein	2.6673	164.445
TGGT1_360650	hypothetical protein	3.8315	160.009
TGGT1_252295	hypothetical protein	2.471	157.67
TGGT1_254606	hypothetical protein	4.19435	149.933
TGGT1_410090	hypothetical protein	2.1233	128.782
TGGT1_226650	hypothetical protein	2.57594	124.51
TGGT1_216230	hypothetical protein	2.80355	115.312
TGGT1_249930	hypothetical protein	1.63934	111.239
TGGT1_265340	hypothetical protein	2.29571	109.948
TGGT1_411170	hypothetical protein	2.471	105.79
TGGT1_273478	putative dynein heavy chain	2.77967	96.6318
TGGT1_238073	hypothetical protein	1.66183	94.9856
TGGT1_269350	hypothetical protein	1.66183	93.1828
TGGT1_220540	hypothetical protein	2.3182	92.6884
TGGT1_294705	hypothetical protein	3.4838	92.5159
TGGT1_300285	hypothetical protein	4.70241	91.6656
TGGT1_365480	hypothetical protein	1.63934	90.9943
TGGT1_297488	hypothetical protein	1.44304	83.6372
TGGT1_222948	hypothetical protein	2.53699	78.1576
TGGT1_258400	PA14 domain-containing protein	2.97458	76.5558
TGGT1_237540	hypothetical protein	4.92005	76.2776
TGGT1_204055	hypothetical protein	1.44304	73.9523
TGGT1_269425	hypothetical protein	1.44304	73.6039
TGGT1_308075	hypothetical protein	1.63934	72.648
TGGT1_408850	hypothetical protein	4.90333	70.8816
TGGT1_200270	PAN/Apple domain-containing protein	2.97458	68.5339
TGGT1_268765	hypothetical protein	1.44304	67.7335
TGGT1_260205	hypothetical protein	1.63934	64.3617
TGGT1_202375	hypothetical protein	2.71219	63.549
TGGT1_252070	KRUF family protein	2.99985	61.5109
TGGT1_304730	Mob1/phocein family protein	1.66183	60.7361
TGGT1_241175	hypothetical protein	1.44304	59.155
TGGT1_312105	hypothetical protein	1.66183	58.7894
TGGT1_314362	hypothetical protein	2.6673	58.5587
TGGT1_218510	hypothetical protein	4.9644	56.693
TGGT1_268620	putative blood stage antigen 41-3 precursor	4.43398	56.6529
TGGT1_411310	hypothetical protein	2.80355	55.0787
TGGT1_209095	hypothetical protein	2.13845	53.6671
TGGT1_242845	hypothetical protein	1.44304	51.2175
TGGT1_290740	hypothetical protein	4.97641	50.8739
TGGT1_209620	eukaryotic aspartyl protease superfamily protein	2.33474	49.7374
TGGT1_231230	hypothetical protein	1.63934	49.6513
TGGT1_248280	hypothetical protein	1.79074	49.3197
TGGT1_323020	KRUF family protein	2.97458	48.9819
TGGT1_357130	WD domain, G-beta repeat protein	2.471	47.9223
TGGT1_410220	putative transmembrane protein	1.79074	46.6201
TGGT1_286735	hypothetical protein	1.44304	46.5331
TGGT1_306720	hypothetical protein	1.44304	46.4778
TGGT1_310045	hypothetical protein	1.44304	46.4024
TGGT1_271025	hypothetical protein	2.1233	45.7026
TGGT1_266675	hypothetical protein	4.74265	42.7588
TGGT1_231992	hypothetical protein	1.66183	42.0802
TGGT1_306700	hypothetical protein	4.38751	41.3008
TGGT1_306370	hypothetical protein	3.4838	40.9035
TGGT1_259590	putative membrane protein	1.44304	40.1215
TGGT1_286525	hypothetical protein	1.44304	39.926
TGGT1_212810	hypothetical protein	2.92373	39.6253
TGGT1_319520	hypothetical protein	1.44304	38.6415
TGGT1_237585	hypothetical protein	1.66183	38.295
TGGT1_264175	hypothetical protein	3.40602	37.808
TGGT1_410890	hypothetical protein	4.78011	37.2983
TGGT1_278882	GDA1/CD39 (nucleoside phosphatase) family protein	1.63934	37.094
TGGT1_307090	hypothetical protein	4.38751	36.7001
TGGT1_213415	hypothetical protein	2.13845	36.5026
TGGT1_409040	hypothetical protein	1.79074	36.453
TGGT1_301355	hypothetical protein	1.44304	36.3888
TGGT1_409030	hypothetical protein	1.44304	36.2454
TGGT1_268820	hypothetical protein	4.93151	36.0395
TGGT1_249535	hypothetical protein	3.63095	35.75
TGGT1_315260	alanine dehydrogenase	2.1233	35.651
TGGT1_253050	hypothetical protein	2.80355	35.577
TGGT1_263335	hypothetical protein	1.44304	35.1434
TGGT1_313940	hypothetical protein	1.44304	33.731
TGGT1_267490	putative preprocathepsin c precursor	1.79074	33.6325
TGGT1_219160	hypothetical protein	1.98704	33.5912
TGGT1_210478	hypothetical protein	4.4507	33.0582
TGGT1_315495	hypothetical protein	3.41216	32.5431
TGGT1_306730	hypothetical protein	1.44304	32.3599
TGGT1_240820	hypothetical protein	4.38751	31.5125
TGGT1_269588	hypothetical protein	2.1233	31.3971
TGGT1_408790	hypothetical protein	2.83962	31.0341
TGGT1_215347	hypothetical protein	3.99492	29.039
TGGT1_235315	PAN domain-containing protein	4.87035	28.9219
TGGT1_201650	hypothetical protein	2.13845	28.845
TGGT1_247660	thioredoxin domain-containing protein	1.44304	28.4382
TGGT1_301280	hypothetical protein	1.44304	28.1096
TGGT1_254635	hypothetical protein	1.44304	27.6328
TGGT1_313273	hypothetical protein	1.79074	27.4927
TGGT1_356950	hypothetical protein	3.4838	27.0165
TGGT1_320465	hypothetical protein	1.44304	26.8227
TGGT1_300980	hypothetical protein	1.44304	26.6151
TGGT1_291970	hypothetical protein	1.44304	26.3486
TGGT1_230040	hypothetical protein	4.7249	26.1462
TGGT1_217728	hypothetical protein	1.44304	26.125
TGGT1_264468	hypothetical protein	3.4838	25.7583
TGGT1_258040	hypothetical protein	1.44304	25.6326
TGGT1_410990	hypothetical protein	1.44304	25.3863
TGGT1_203135	dynein heavy chain family protein	4.36035	25.2883
TGGT1_211660	hypothetical protein	1.44304	25.2596
TGGT1_363620	hypothetical protein	1.44304	25.2171
TGGT1_264240	hypothetical protein	1.79074	24.7834
TGGT1_204045	hypothetical protein	1.44304	24.3938
TGGT1_201190	hypothetical protein	1.63934	24.2184
TGGT1_298070	hypothetical protein	1.44304	24.1904
TGGT1_285790	hypothetical protein	2.62083	24.1327
TGGT1_283480	putative cell-cycle-associated protein kinase DYRK2	3.54098	23.5597
TGGT1_297410	hypothetical protein	1.63934	23.4801
TGGT1_217660	Tctex-1 family protein	4.16406	23.2645
TGGT1_306450	putative short chain dehydrogenase family protein	3.60232	23.2329
TGGT1_253770	hypothetical protein	1.63934	22.7736
TGGT1_285920	hypothetical protein	1.44304	22.7611
TGGT1_212420	hypothetical protein	1.44304	22.5242
TGGT1_215195	tetratricopeptide repeat-containing protein	4.78011	22.4668
TGGT1_249230	hypothetical protein	4.32626	22.3753
TGGT1_218195	hypothetical protein	1.44304	22.1701
TGGT1_299020	AP2 domain transcription factor AP2III-4	4.78029	21.9763
TGGT1_230200	hypothetical protein	4.58381	21.6899
TGGT1_226100	haloacid dehalogenase family hydrolase domain-containing protein	4.11814	21.6356
TGGT1_283585	hypothetical protein	1.44304	21.6255
TGGT1_253150	hypothetical protein	3.27134	21.2817
TGGT1_275970	putative tubulin	4.54514	21.1841
TGGT1_411420	hypothetical protein	3.5141	21.0637
TGGT1_228160	acid phosphatase	2.1233	21.0047
TGGT1_264070	F5/8 type C domain-containing protein	3.40602	20.9973
TGGT1_297505	hypothetical protein	3.34616	20.9582
TGGT1_235460	hypothetical protein	1.44304	20.7338
TGGT1_289590	hypothetical protein	1.44304	20.6156
TGGT1_200260	hypothetical protein	1.44304	20.5979
TGGT1_259620	hypothetical protein	1.79074	20.3928
TGGT1_279355	hypothetical protein	4.51176	20.163
TGGT1_277060	hypothetical protein	1.63934	20.1121
TGGT1_239365	hypothetical protein	4.76532	20.0782
TGGT1_221685	hypothetical protein	1.44304	20.0247
TGGT1_254840	tetratricopeptide repeat-containing protein	3.69368	20.0122
TGGT1_263410	scavenger receptor cysteine-rich domain-containing protein	3.87695	19.9445
TGGT1_210450	hypothetical protein	4.0727	19.3039
TGGT1_262655	hypothetical protein	3.49608	19.1457
TGGT1_290210	hypothetical protein	2.48615	19.1211
TGGT1_409510	hypothetical protein	1.44304	19.0377
TGGT1_247025	hypothetical protein	3.58874	18.7732
TGGT1_275790	EGF family domain-containing protein	1.44304	18.7618
TGGT1_236050	putative fructose-bisphosphate aldolase	3.15125	18.4281
TGGT1_230555	adenylate and guanylate cyclase catalytic domain-containing protein	3.86023	18.1838
TGGT1_215340	AP2 domain transcription factor AP2X-10	2.33474	18.1278
TGGT1_202970	hypothetical protein	2.57603	18.0179
TGGT1_231991	hypothetical protein	1.44304	17.9881
TGGT1_214835	hypothetical protein	3.87695	17.9789
TGGT1_224810	hypothetical protein	2.1233	17.8937
TGGT1_240770	cytochrome b5 family heme/steroid binding domain-containing protein	4.19744	17.736
TGGT1_290590	hypothetical protein	2.471	17.4972
TGGT1_203375	cpw-wpc domain-containing protein	3.71774	17.326
TGGT1_240755	hypothetical protein	3.4838	17.2991
TGGT1_306710	hypothetical protein	1.44304	17.2208
TGGT1_244408	hypothetical protein	3.36131	17.0885
TGGT1_270280	hypothetical protein	2.99985	17.0771
TGGT1_294651	hypothetical protein	1.44304	17.0446
TGGT1_313210	hypothetical protein	3.08238	16.8742
TGGT1_213760	hypothetical protein	3.69525	16.7468
TGGT1_309150	hypothetical protein	4.58381	16.6999
TGGT1_293620	hypothetical protein	3.41216	16.6436
TGGT1_252450	hypothetical protein	1.44304	16.6308
TGGT1_244940	hypothetical protein	1.44304	16.6108
TGGT1_360050	hypothetical protein	2.83385	16.4766
TGGT1_273915	hypothetical protein	3.5141	15.9568
TGGT1_227940	hypothetical protein	1.44304	15.91
TGGT1_410660	hypothetical protein	3.40602	15.8843
TGGT1_221890	WD domain, G-beta repeat-containing protein	1.79074	15.8727
TGGT1_319935	hypothetical protein	1.44304	15.6071
TGGT1_257610	hypothetical protein	3.8975	15.4763
TGGT1_249290	hypothetical protein	2.80355	15.4242
TGGT1_212045	hypothetical protein	4.71308	15.1614
TGGT1_307790	hypothetical protein	2.75718	15.1121
TGGT1_254790	hypothetical protein	1.79074	15.0195
TGGT1_260000	hypothetical protein	3.58149	15.0123
TGGT1_315520	calcium binding egf domain-containing protein	1.44304	14.9597
TGGT1_271980	SAG-related sequence SRS32	1.44304	14.9087
TGGT1_213340	GMC oxidoreductase	1.44304	14.6271
TGGT1_235187A	hypothetical protein	2.88609	14.4987
TGGT1_203890	hypothetical protein	1.44304	14.4835
TGGT1_312930	putative cystathione gamma lyase	1.63934	14.4423
TGGT1_285880	hypothetical protein	1.44304	14.4244
TGGT1_238160	hypothetical protein	2.1233	14.4065
TGGT1_253710	hypothetical protein	4.97229	14.3902
TGGT1_216965	leucine rich repeat-containing protein	2.8847	14.322
TGGT1_221830	subtilisin SUB12	4.14789	14.1808
TGGT1_462971	hypothetical protein	3.98134	14.1449
TGGT1_312120	hypothetical protein	1.44304	14.0877
TGGT1_200700	Toxoplasma gondii family C protein	1.44304	14.012
TGGT1_302050	putative elongation factor tu, apicoplast	1.44304	14.0096
TGGT1_221880	hypothetical protein	1.44304	13.9289
TGGT1_311640	hypothetical protein	1.44304	13.8242
TGGT1_295640	peptidase family M13 protein	1.44304	13.4397
TGGT1_284420	hypothetical protein	2.1233	13.4129
TGGT1_258105	hypothetical protein	1.44304	13.4047
TGGT1_307070	hypothetical protein	1.44304	13.3338
TGGT1_313950	GMC oxidoreductase	2.80355	13.3266
TGGT1_205110	hypothetical protein	1.44304	13.1269
TGGT1_252395	hypothetical protein	2.1233	13.0364
TGGT1_214510	hypothetical protein	4.57235	12.903
TGGT1_218900	hypothetical protein	2.77967	12.8988
TGGT1_285445	hypothetical protein	2.1233	12.8921
TGGT1_207665	kinesin motor domain-containing protein	4.10756	12.8827
TGGT1_304930	hypothetical protein	2.83385	12.8198
TGGT1_269600	biotin-requiring enzyme domain-containing protein	3.65483	12.8193
TGGT1_228680	mitochondrial carrier superfamily protein	2.8187	12.753
TGGT1_229660	hypothetical protein	2.22823	12.7351
TGGT1_235515	MORN repeat-containing protein	3.87362	12.7127
TGGT1_220125	hypothetical protein	1.44304	12.6556
TGGT1_203590	hypothetical protein	1.66183	12.4225
TGGT1_300615	putative ribosomal protein S3	1.66183	12.3787
TGGT1_205658	F5/8 type C domain-containing protein	2.471	12.3304
TGGT1_299570	Toxoplasma gondii family B protein	4.9212	12.286
TGGT1_245995	hypothetical protein	2.1233	12.263
TGGT1_275755	hypothetical protein	1.44304	12.2277
TGGT1_311710	hypothetical protein	1.63934	12.1943
TGGT1_224100	hypothetical protein	2.97458	12.0979
TGGT1_240290	hypothetical protein	2.13845	12.0294
TGGT1_364920	hypothetical protein	1.44304	11.9611
TGGT1_218860	hypothetical protein	4.17921	11.9216
TGGT1_259270	SAG-related sequence SRS26E	3.42274	11.8872
TGGT1_273300	hypothetical protein	1.44304	11.8598
TGGT1_275850	dense granule protein GRA12	2.22823	11.6904
TGGT1_313852	hypothetical protein	3.57414	11.6724
TGGT1_220290	hypothetical protein	4.39065	11.6652
TGGT1_297910	hypothetical protein	2.13845	11.5377
TGGT1_294650	hypothetical protein	1.66183	11.3876
TGGT1_315450	hypothetical protein	1.66183	11.3436
TGGT1_312540	hypothetical protein	4.19121	11.3377
TGGT1_312245	hypothetical protein	1.44304	11.3123
TGGT1_224560	hypothetical protein	1.44304	11.3117
TGGT1_233842	hypothetical protein	4.16406	11.2151
TGGT1_284680	hypothetical protein	1.44304	11.2025
TGGT1_274040	hypothetical protein	3.15125	11.1889
TGGT1_295970	hypothetical protein	1.44304	11.1788
TGGT1_224140	hypothetical protein	4.38285	11.1519
TGGT1_265120	putative rhoptry neck protein	2.1233	11.1381
TGGT1_210210	hypothetical protein	3.32358	11.1277
TGGT1_310055	hypothetical protein	3.0809	11.0591
TGGT1_219450	WD domain, G-beta repeat-containing protein	4.96449	10.8755
TGGT1_224750	SAG-related sequence SRS40F	1.44304	10.8702
TGGT1_215328	hypothetical protein	1.79074	10.7746
TGGT1_316560	Toxoplasma gondii family D protein	1.85813	10.6616
TGGT1_288945	hypothetical protein	1.44304	10.6271
TGGT1_233940	leucine rich repeat-containing protein	1.79074	10.6252
TGGT1_239855	Ras-associated protein Rap1 isoform 1 family protein	2.97458	10.6088
TGGT1_238915	hypothetical protein	3.34755	10.5799
TGGT1_313000	Toxoplasma gondii family D protein	1.44304	10.5317
TGGT1_221420	putative Chromosome-associated kinesin KLP1	3.39244	10.5197
TGGT1_277055	hypothetical protein	1.44304	10.4527
TGGT1_288220	hypothetical protein	1.44304	10.4266
TGGT1_266650	hypothetical protein	2.3182	10.3234
TGGT1_256040	PA14 domain-containing protein	3.21864	10.3124
TGGT1_218210	putative Chromosome-associated kinesin KLP1	2.53699	10.293
TGGT1_254960	hypothetical protein	1.44304	10.2299
TGGT1_316320	ABC transporter transmembrane region domain-containing protein	1.63934	10.2277
TGGT1_223700	F5/8 type C domain-containing protein	1.79074	10.193
TGGT1_272265	hypothetical protein	1.44304	10.1841
TGGT1_215955	hypothetical protein	4.7249	10.183
TGGT1_254855	hypothetical protein	3.4838	10.1794
TGGT1_270210	kinesin motor domain-containing protein	1.66183	10.1228
TGGT1_297670	hypothetical protein	1.44304	10.095
TGGT1_306050	hypothetical protein	1.44304	10.0329
TGGT1_267410	scavenger receptor protein SR1 precursor	2.48615	9.95211
TGGT1_225400	hypothetical protein	4.8026	9.93648
TGGT1_291830	putative DNA double-strand break repair rad50 ATPase	1.44304	9.90567
TGGT1_269380	hypothetical protein	1.66183	9.89461
TGGT1_218192	hypothetical protein	4.06853	9.85727
TGGT1_253760	hypothetical protein	1.44304	9.84783
TGGT1_210260	NAD-dependent glycerol-3-phosphate dehydrogenase	1.44304	9.7118
TGGT1_239730	MORN repeat-containing protein	1.44304	9.665
TGGT1_216280	adenylate and guanylate cyclase catalytic domain-containing protein	2.99985	9.64658
TGGT1_269400	oxidoreductase, short chain dehydrogenase/reductase family protein	1.44304	9.64057
TGGT1_256020	putative EFHC1	1.63934	9.60463
TGGT1_201730	hypothetical protein	1.44304	9.58207
TGGT1_306240	hypothetical protein	1.83564	9.5668
TGGT1_263020	putative 50S ribosomal protein L33	1.79074	9.54726
TGGT1_280420	HEAT repeat-containing protein	2.51589	9.52781
TGGT1_218290	WD domain, G-beta repeat-containing protein	2.80355	9.52714
TGGT1_309540	hypothetical protein	1.44304	9.46442
TGGT1_217040	hypothetical protein	2.471	9.4572
TGGT1_299800	hypothetical protein	1.66183	9.43556
TGGT1_201850	WD domain, G-beta repeat-containing protein	1.85813	9.43338
TGGT1_220340	hypothetical protein	4.74878	9.31063
TGGT1_251650	hypothetical protein	2.83385	9.29571
TGGT1_229730	hypothetical protein	4.3112	9.28661
TGGT1_298960	Toxoplasma gondii family C protein	2.83385	9.27275
TGGT1_272680	hypothetical protein	1.44304	9.24632
TGGT1_262110	hypothetical protein	4.82675	9.24342
TGGT1_243330	hypothetical protein	3.74804	9.24276
TGGT1_262160	hypothetical protein	3.43604	9.1951
TGGT1_409080	hypothetical protein	3.49738	9.16871
TGGT1_307050	hypothetical protein	3.69368	9.13244
TGGT1_203430	hypothetical protein	1.44304	9.10894
TGGT1_218750	hypothetical protein	1.66183	9.04074
TGGT1_206570	putative kinesin	1.44304	9.01996
TGGT1_308945	hypothetical protein	1.44304	8.97672
TGGT1_294805	hypothetical protein	1.44304	8.94455
TGGT1_270080	hypothetical protein	1.44304	8.94379
TGGT1_313725	hypothetical protein	4.16406	8.93234
TGGT1_318500	cpw-wpc domain-containing protein	3.15125	8.91621
TGGT1_271115	hypothetical protein	1.83564	8.90372
TGGT1_293030	hypothetical protein	4.05662	8.89336
TGGT1_260530	Sel1 repeat-containing protein	3.79862	8.87957
TGGT1_306692	hypothetical protein	1.44304	8.86532
TGGT1_411400	hypothetical protein	1.44304	8.75155
TGGT1_276960	tetratricopeptide repeat-containing protein	2.8187	8.73914
TGGT1_206660	hypothetical protein	2.34209	8.7013
TGGT1_203985	hypothetical protein	1.44304	8.69957
TGGT1_315798	hypothetical protein	4.42095	8.69589
TGGT1_244930A	hypothetical protein	2.48615	8.68072
TGGT1_294240	hypothetical protein	2.99985	8.60442
TGGT1_204520	hypothetical protein	1.44304	8.59058
TGGT1_315123	hypothetical protein	2.34209	8.58847
TGGT1_269860	hypothetical protein	1.44304	8.54297
TGGT1_319700	NEK kinase	1.44304	8.51408
TGGT1_309030	hypothetical protein	1.66183	8.49702
TGGT1_270273	hypothetical protein	2.13845	8.49243
TGGT1_240370	Toxoplasma gondii family E protein	1.44304	8.44439
TGGT1_291910	hypothetical protein	1.44304	8.43875
TGGT1_210482	hypothetical protein	3.8315	8.42823
TGGT1_409050	hypothetical protein	1.79074	8.42562
TGGT1_272280	putative PP2C	2.13845	8.42307
TGGT1_231880	hypothetical protein	3.37785	8.41625
TGGT1_320540	hypothetical protein	1.66183	8.41593
TGGT1_223120	cyclin-dependent kinase regulatory subunit protein	1.44304	8.38673
TGGT1_266700	hypothetical protein	1.44304	8.3808
TGGT1_291070	hypothetical protein	4.57235	8.33383
TGGT1_216090	hypothetical protein	2.53699	8.32563
TGGT1_358440	KRUF family protein	1.44304	8.30401
TGGT1_293252	hypothetical protein	1.88062	8.29181
TGGT1_313055	hypothetical protein	1.66183	8.28438
TGGT1_255480	thioredoxin domain-containing protein	2.18334	8.26002
TGGT1_239670	hypothetical protein	2.31959	8.25661
TGGT1_410930	hypothetical protein	1.79074	8.21785
TGGT1_221865	hypothetical protein	1.44304	8.19284
TGGT1_315730	apical membrane antigen 1 protein	2.05443	8.16831
TGGT1_220025	hypothetical protein	2.44712	8.14756
TGGT1_273510	hypothetical protein	1.44304	8.13564
TGGT1_299995	hypothetical protein	1.44304	8.11276
TGGT1_258225	hypothetical protein	4.92005	8.10042
TGGT1_243655	GMC oxidoreductase	1.44304	8.08393
TGGT1_266500	hypothetical protein	1.44304	8.0799
TGGT1_264178A	flagellar associated protein	4.91672	8.0619
TGGT1_212280	hypothetical protein	3.60232	8.04942
TGGT1_236150	hypothetical protein	1.44304	8.04718
TGGT1_289840	hypothetical protein	3.67871	7.99717
TGGT1_245752	WD domain, G-beta repeat-containing protein	3.39105	7.88005
TGGT1_260860	hypothetical protein	4.57235	7.8518
TGGT1_462970	hypothetical protein	1.44304	7.82541
TGGT1_223430	hypothetical protein	2.1233	7.79892
TGGT1_254160	hypothetical protein	2.34209	7.79425
TGGT1_269085	hypothetical protein	1.44304	7.7767
TGGT1_229190	hypothetical protein	1.44304	7.7495
TGGT1_272540	protein kinase (incomplete catalytic triad)	2.31959	7.74046
TGGT1_283840	GATA zinc finger domain-containing protein	3.4838	7.72733
TGGT1_315345	SAG-related sequence SRS52F	1.44304	7.70314
TGGT1_208810	hypothetical protein	1.79074	7.68248
TGGT1_266150	hypothetical protein	2.1233	7.67296
TGGT1_233405	hypothetical protein	1.44304	7.66168
TGGT1_265205	WD domain, G-beta repeat-containing protein	2.77967	7.64782
TGGT1_295750	IgA-specific serine endopeptidase	1.44304	7.63809
TGGT1_315830	hypothetical protein	1.44304	7.6325
TGGT1_307060	hypothetical protein	1.44304	7.63203
TGGT1_313318	hypothetical protein	1.44304	7.6069
TGGT1_288475	hypothetical protein	4.96495	7.58012
TGGT1_235950	subtilisin SUB8	3.8315	7.56851
TGGT1_264230	hypothetical protein	1.44304	7.5631
TGGT1_275710	hypothetical protein	1.79074	7.53753
TGGT1_293290	hypothetical protein	2.1233	7.53526
TGGT1_233360	hypothetical protein	1.44304	7.53293
TGGT1_309352	SAG-related sequence SRS55N	2.22823	7.47138
TGGT1_254040	hypothetical protein	1.44304	7.44836
TGGT1_278245	hypothetical protein	4.06853	7.44539
TGGT1_270655	hypothetical protein	1.44304	7.42221
TGGT1_294320	Oxysterol-binding protein	1.66183	7.39212
TGGT1_260375	hypothetical protein	1.44304	7.37142
TGGT1_230130	hypothetical protein	2.1233	7.33875
TGGT1_269160	putative outer dynein arm docking complex protein ODA1	4.58381	7.33583
TGGT1_409970	KRUF family protein	1.79074	7.31582
TGGT1_301170	SAG-related sequence SRS19D	4.54206	7.28299
TGGT1_310173	hypothetical protein	1.79074	7.27143
TGGT1_236120	hypothetical protein	3.18155	7.24264
TGGT1_307640	CMGC kinase, CK2 family	1.79074	7.22244
TGGT1_205402	SNF2 family N-terminal domain-containing protein	2.1233	7.20582
TGGT1_202020	DnAK-TPR	1.63934	7.19089
TGGT1_239550	putative dynein light chain 2B, cytoplasmic	2.80355	7.11367
TGGT1_267585	hypothetical protein	2.48615	7.07432
TGGT1_234590	hypothetical protein	1.44304	7.06751
TGGT1_291170	hypothetical protein	1.79074	7.05418
TGGT1_266785	zinc finger (CCCH type) motif-containing protein	1.66183	7.04718
TGGT1_213065	hypothetical protein	1.63934	7.02383
TGGT1_203090	hypothetical protein	2.1233	7.01783
TGGT1_235390	PAN domain-containing protein	2.31959	7.01613
TGGT1_277810	hypothetical protein	3.41216	7.00038
TGGT1_235580	hypothetical protein	2.1233	6.99691
TGGT1_258370	rhoptry kinase family protein ROP28	1.44304	6.96222
TGGT1_207050	hypothetical protein	3.60232	6.96088
TGGT1_411230	hypothetical protein	1.44304	6.96088
TGGT1_211360	hypothetical protein	2.31959	6.95338
TGGT1_217178	hypothetical protein	1.63934	6.93778
TGGT1_204000	hypothetical protein	1.44304	6.92554
TGGT1_254335	hypothetical protein	4.16406	6.88345
TGGT1_231110	hypothetical protein	2.31959	6.85901
TGGT1_220560	hypothetical protein	4.67517	6.84903
TGGT1_322210	putative apocytochrome b	1.44304	6.82693
TGGT1_356060	hypothetical protein	3.52925	6.80443
TGGT1_364690	hypothetical protein	1.63934	6.80301
TGGT1_288455	hypothetical protein	1.44304	6.80043
TGGT1_215140	hypothetical protein	1.79074	6.77595
TGGT1_273740	putative acetyl-CoA acyltransferase B	2.1233	6.77341
TGGT1_204300	hypothetical protein	1.44304	6.75732
TGGT1_409280	hypothetical protein	1.44304	6.73638
TGGT1_259150	hypothetical protein	3.72555	6.71582
TGGT1_219218	hypothetical protein	1.44304	6.68651
TGGT1_274140	hypothetical protein	3.84974	6.6691
TGGT1_243560	hypothetical protein	3.61904	6.65301
TGGT1_240620	hypothetical protein	1.44304	6.65167
TGGT1_289240	DnaJ domain-containing protein	1.44304	6.64767
TGGT1_203735	hypothetical protein	2.1233	6.64219
TGGT1_246660	AP2 domain transcription factor AP2XII-3	1.44304	6.63557
TGGT1_233157	hypothetical protein	1.44304	6.63391
TGGT1_232475	hypothetical protein	4.06544	6.61074
TGGT1_310830	enoyl-CoA hydratase/isomerase family protein	4.74878	6.60812
TGGT1_409630	toxoplasma gondii family E protein	1.44304	6.60292
TGGT1_309840	hypothetical protein	3.25619	6.59076
TGGT1_217722	hypothetical protein	1.44304	6.58722
TGGT1_233290	hypothetical protein	1.44304	6.49671
TGGT1_237510	hypothetical protein	2.29571	6.47937
TGGT1_281470	hypothetical protein	3.14838	6.47888
TGGT1_218390	hypothetical protein	2.1233	6.4676
TGGT1_225590	hypothetical protein	1.44304	6.46176
TGGT1_294225	hypothetical protein	1.44304	6.4537
TGGT1_265050	hypothetical protein	1.44304	6.40544
TGGT1_246210	hypothetical protein	3.4838	6.40403
TGGT1_282230	sulfate adenylyltransferase/adenylylsulfate kinase	2.34209	6.39887
TGGT1_268985	hypothetical protein	3.01343	6.35533
TGGT1_228510	hypothetical protein	1.66183	6.35003
TGGT1_296231	hypothetical protein	2.53699	6.33181
TGGT1_286595	hypothetical protein	2.03194	6.31578
TGGT1_252260	hypothetical protein	3.60232	6.26188
TGGT1_213380	hypothetical protein	2.97458	6.26183
TGGT1_227130	hypothetical protein	1.44304	6.24943
TGGT1_225280	hypothetical protein	2.83385	6.24083
TGGT1_277980	dynein light chain	1.44304	6.21444
TGGT1_248620	hypothetical protein	3.01343	6.1859
TGGT1_264170	hypothetical protein	1.63934	6.17395
TGGT1_278410	Toxoplasma gondii family A protein	1.44304	6.13454
TGGT1_289020	hypothetical protein	2.8187	6.11732
TGGT1_226925	hypothetical protein	1.63934	6.11693
TGGT1_269100	hypothetical protein	3.60845	6.11134
TGGT1_278350	Toxoplasma gondii family A protein	1.44304	6.09316
TGGT1_273985	hypothetical protein	2.48615	6.06663
TGGT1_246110	hypothetical protein	2.471	6.05131
TGGT1_249400	hypothetical protein	1.66183	6.02946
TGGT1_262940	putative aspartyl proteinase (eimepsin)	2.75579	6.02245
TGGT1_258520	WD domain, G-beta repeat-containing protein	1.44304	6.0209
TGGT1_236880	hypothetical protein	3.8618	5.99737
TGGT1_245748	hypothetical protein	1.44304	5.98945
TGGT1_289170	adenylate and guanylate cyclase catalytic domain-containing protein	3.38966	5.98912
TGGT1_225070	hypothetical protein	1.66183	5.98648
TGGT1_285410	putative calmodulin-binding carboxy-terminal kinesin-like family protein	1.44304	5.98619
TGGT1_203685	hypothetical protein	3.41216	5.96281
TGGT1_239580	hypothetical protein	4.04604	5.96154
TGGT1_293790	hypothetical protein	2.1233	5.94385
TGGT1_265030	hypothetical protein	2.22823	5.93759
TGGT1_240470	hypothetical protein	4.57235	5.93258
TGGT1_219670	zinc finger (CCCH type) motif-containing protein	1.44304	5.91199
TGGT1_293372	TIP49 family protein	2.13845	5.88748
TGGT1_238980	hypothetical protein	3.89016	5.88709
TGGT1_300631	ribosomal protein L4	1.44304	5.87475
TGGT1_261018	kelch repeat-containing protein	2.13845	5.86785
TGGT1_315550	calcium binding egf domain-containing protein	1.44304	5.86487
TGGT1_213700	hypothetical protein	1.44304	5.86186
TGGT1_305530	hypothetical protein	1.44304	5.84227
TGGT1_311700	hypothetical protein	4.88976	5.81497
TGGT1_239880	hypothetical protein	2.07692	5.8138
TGGT1_252890	hypothetical protein	1.44304	5.79734
TGGT1_247940	hypothetical protein	2.75579	5.79431
TGGT1_244850	GMC oxidoreductase	1.44304	5.75529
TGGT1_293420	transporter, major facilitator family protein	2.8187	5.74708
TGGT1_306035	hypothetical protein	1.63934	5.74446
TGGT1_308960	ATPase, AAA family protein	3.4838	5.74132
TGGT1_228220	MYND finger domain-containing protein	1.44304	5.73977
TGGT1_205020	hypothetical protein	1.44304	5.72657
TGGT1_322100	myosin-light-chain kinase	3.18155	5.72339
TGGT1_239510	hypothetical protein	2.13845	5.71125
TGGT1_204325	hypothetical protein	2.53699	5.708
TGGT1_202975	hypothetical protein	1.44304	5.67519
TGGT1_205210	hypothetical protein	1.44304	5.67437
TGGT1_320280	hypothetical protein	1.44304	5.64589
TGGT1_222188	hypothetical protein	1.44304	5.64462
TGGT1_206400	FAD binding domain of DNA photolyase domain-containing protein	1.79074	5.63878
TGGT1_234340	hypothetical protein	1.44304	5.63486
TGGT1_263010	hypothetical protein	2.00953	5.62799
TGGT1_307030	Purine nucleoside phosphorylase	1.44304	5.61604
TGGT1_294570	rhodanese family domain-containing protein	2.13845	5.61258
TGGT1_209485	hypothetical protein	2.1233	5.57321
TGGT1_269365	hypothetical protein	3.02234	5.57151
TGGT1_305890	hypothetical protein	1.79074	5.56528
TGGT1_306334	hypothetical protein	2.1233	5.54367
TGGT1_318540	calcium binding egf domain-containing protein	3.40602	5.50473
TGGT1_209585	hypothetical protein	1.79074	5.50017
TGGT1_409760	putative transmembrane protein	1.44304	5.499
TGGT1_409340	putative type I fatty acid synthase	1.63934	5.48782
TGGT1_322400	hypothetical protein	1.44304	5.48414
TGGT1_267642	hypothetical protein	2.80355	5.47349
TGGT1_272590	hypothetical protein	4.29149	5.43986
TGGT1_273040	hypothetical protein	1.44304	5.42614
TGGT1_314055	putative splicing factor	1.44304	5.42196
TGGT1_315560	ATP-binding cassette G family transporter ABCG77	1.63934	5.40131
TGGT1_314670	hypothetical protein	1.66183	5.39194
TGGT1_203250	hypothetical protein	1.44304	5.38921
TGGT1_204560	putative type I fatty acid synthase	3.76264	5.37832
TGGT1_261700	hypothetical protein	1.44304	5.36827
TGGT1_239430	EF hand domain-containing protein	1.44304	5.3654
TGGT1_225028	putative myosin heavy chain	2.1233	5.36179
TGGT1_243420	hypothetical protein	1.44304	5.35917
TGGT1_307460	Toxoplasma gondii family B protein	1.44304	5.32272
TGGT1_321685	hypothetical protein	2.1233	5.31733
TGGT1_246700	hypothetical protein	1.44304	5.29838
TGGT1_236670B	hypothetical protein	2.1233	5.29473
TGGT1_232420	hypothetical protein	3.4838	5.29278
TGGT1_289930	putative phosphoenolpyruvate carboxykinase	2.09941	5.24592
TGGT1_286465	hypothetical protein	1.44304	5.23704
TGGT1_411030	hypothetical protein	1.44304	5.23072
TGGT1_207730	hypothetical protein	3.18155	5.22813
TGGT1_207470	hypothetical protein	2.34209	5.21875
TGGT1_359700	hypothetical protein	1.44304	5.21157
TGGT1_262470	putative C protein immunoglobulin-A-binding beta antigen	1.44304	5.20213
TGGT1_276880	hypothetical protein	3.6249	5.18168
TGGT1_219742	hypothetical protein	1.44304	5.17628
TGGT1_230020	kinesin motor domain-containing protein	3.20972	5.17369
TGGT1_202445	hypothetical protein	4.54514	5.14066
TGGT1_320270	hypothetical protein	1.63934	5.13288
TGGT1_217390	hypothetical protein	1.44304	5.12081
TGGT1_273750	hypothetical protein	2.03194	5.12
TGGT1_258200	hypothetical protein	2.1233	5.1164
TGGT1_286040	hypothetical protein	2.53699	5.11041
TGGT1_319970	subtilisin SUB10	1.44304	5.10391
TGGT1_232290	hypothetical protein	4.19121	5.09209
TGGT1_320240	SAG-related sequence SRS15B	2.5145	5.08573
TGGT1_248677	putative nucleic acid binding protein	1.44304	5.05481
TGGT1_280435	hypothetical protein	1.44304	5.04325
TGGT1_203070	hypothetical protein	1.44304	5.04272
TGGT1_311420	hypothetical protein	1.83564	5.01424

## Sheet: S2C
geneIDs	Product description	AveraggeRIBO_NRC	AverageRNA_NRC
TGGT1_297480	hypothetical protein	6.64341	2.42824
TGGT1_203470	hypothetical protein	104.916	1.50464
TGGT1_268020	transporter, major facilitator family protein	6.12916	4.99698		Genes expressed in intracellular and extracellular parasites that show reduced transcript abundance but high ribosome occupancy (poorly expressed)
TGGT1_227040	hypothetical protein	5.16248	2.46775		NRC = Normalized read count (Variance stabilized read counts)
TGGT1_269035	nucleoside diphosphate kinase	5.94432	2.39786
TGGT1_243520	hypothetical protein	13.3557	2.27509
TGGT1_306230	hypothetical protein	5.84884	3.18663
TGGT1_315480	acyl-CoA dehydrogenase, middle domain-containing protein	7.07766	4.29253
TGGT1_293250	hypothetical protein	13.566	2.52428
TGGT1_310260	hypothetical protein	6.02108	3.52793
TGGT1_207970	HEAT repeat-containing protein	5.54921	4.88525
TGGT1_222305	hypothetical protein	5.1727	2.8296
TGGT1_262890	hypothetical protein	11.9795	4.80301
TGGT1_247500	acyl-CoA dehydrogenase, middle domain-containing protein	5.64363	0.840341
TGGT1_315100	hypothetical protein	7.04335	4.85263
TGGT1_238960	EF hand domain-containing protein	16.5475	4.19155
TGGT1_260280	hypothetical protein	5.97164	3.95636
TGGT1_318632	hypothetical protein	7.69334	3.16506
TGGT1_257690	hypothetical protein	5.43061	3.90979
TGGT1_237490	centrin family protein	6.31086	1.45176
TGGT1_297495	hypothetical protein	8.47013	2.00302
TGGT1_275660	hypothetical protein	5.61546	1.12578
TGGT1_224170	SAG-related sequence SRS60A	13.5333	1.08953
TGGT1_212180	hypothetical protein	10.999	3.63792
TGGT1_233770A	calcium-translocating P-type ATPase, PMCA-type protein	7.27822	4.3601
TGGT1_280580	SAG-related sequence SRS35B	7.00833	1.99523
TGGT1_226880	hypothetical protein	6.23394	1.39524
TGGT1_364130	hypothetical protein	6.13188	1.73682
TGGT1_207130	SAG-related sequence SRS49A	7.36801	0.840341
TGGT1_365740	hypothetical protein	6.2503	2.45074
TGGT1_292260	SAG-related sequence SRS36B	8.57581	2.92963
TGGT1_312690	hypothetical protein	6.59791	3.25628
TGGT1_294595	hypothetical protein	7.29877	2.56156
TGGT1_205520	hypothetical protein	5.04061	4.62435
TGGT1_294850	actin-like protein ALP7	5.62086	3.31863
TGGT1_227090	aspartokinase	5.14138	3.65109
TGGT1_288520	ATPase, AAA family protein	5.79522	1.59052
TGGT1_259080	hypothetical protein	6.25643	3.71348
TGGT1_258810	SAG-related sequence SRS27B	8.17582	2.44486
TGGT1_224675	hypothetical protein	32.9445	4.80923
TGGT1_285825	hypothetical protein	13.301	3.37536
TGGT1_366510	hypothetical protein	7.65622	4.54148
TGGT1_254060	SAG-related sequence SRS14A	7.09079	1.08953
TGGT1_266980	hypothetical protein	18.979	3.86402
TGGT1_214550	hypothetical protein	29.3827	2.33483
TGGT1_305580	ankyrin repeat-containing protein	9.47517	4.36239
TGGT1_274020	kinesin motor domain-containing protein	5.06078	1.97886
TGGT1_232955	hypothetical protein	5.12781	0.840341
TGGT1_284670	flagellar associated protein	5.00993	3.63043
TGGT1_300090	hypothetical protein	8.07264	4.82303
TGGT1_310177	hypothetical protein	282.406	3.51091
TGGT1_254320	hypothetical protein	7.57275	2.79242
TGGT1_204420	oocyst wall protein OWP1	5.0726	4.87159
TGGT1_216290A	hypothetical protein	7.66964	4.4048
TGGT1_211050	ATPase, AAA family protein	5.29593	3.52428
TGGT1_240580	hypothetical protein	5.96316	4.93823
TGGT1_278090	Toxoplasma gondii family A protein	9.4047	4.20432
TGGT1_256080	glycosyltransferase, group 2 family protein	9.89327	4.5374
TGGT1_238220	EGF family domain-containing protein	11.0698	1.95014
TGGT1_278080	Toxoplasma gondii family A protein	6.8167	2.79178
TGGT1_250670	hypothetical protein	5.57001	3.32797
TGGT1_268225	hypothetical protein	7.32052	1.95014
TGGT1_279310	hypothetical protein	13.2071	4.52316
TGGT1_409850	SAG-related sequence protein SRS47A	14.8985	4.58668
TGGT1_220280	mucin family glycoprotein	6.59791	3.11869
TGGT1_263030	dynein light chain 8 family E protein	15.0959	4.5186
TGGT1_267160	SAG-related sequence SRS38D	5.64783	4.81886
TGGT1_215540	hypothetical protein	5.23413	1.64443
TGGT1_294300	hypothetical protein	8.85197	1.32535
TGGT1_305485	hypothetical protein	5.16248	0.840341
TGGT1_238490	SAG-related sequence SRS22E	12.844	3.3845
TGGT1_206520	hypothetical protein	6.9336	4.99762
TGGT1_301480B	hypothetical protein	17.7371	1.33871
TGGT1_237800	dense granule protein GRA11	14.3576	4.21896
TGGT1_410610	hypothetical protein	13.3845	3.44526
TGGT1_200240	microneme protein MIC17B	7.89016	3.39931
TGGT1_411240	toxoplasma gondii family B protein	6.80627	0.946489
TGGT1_409330	putative polyketide synthase	6.79426	4.72427
TGGT1_267980	hypothetical protein	5.8905	3.88691
TGGT1_409250	hypothetical protein	5.66279	2.19932
TGGT1_240325	Toxoplasma gondii family E protein	5.61546	2.80933
TGGT1_411220	hypothetical protein	5.38127	1.14605
TGGT1_411360	rhoptry kinase family protein	5.38127	0.840341

## Sheet: S2D
id	Product description	AverageNRC_RIBO_Int	AverageNRC_RNA_Int	AverageNRC_RIBO_Ext	AverageNRC_RNA_Ext	log2FoldChangeRIBO	log2FoldChangeRNA	padjRIBO	padjRNA	AverageNRC_RIBO	AverageNRC_RNA
TGGT1_263090	14-3-3 protein	5823	2380.86	4540.48	1655.32	0.358916	0.524369	0.0679556	0.0185156	5181.74	2018.09		Expressed genes showing differential regulation at the level of mRNA abundance and ribosome occupancy in intracellular versus extracellular parasites
TGGT1_227952	14-3-3 superfamily protein	435.554	223.562	983.404	334.582	-1.17493	-0.581685	2.93201e-06	0.0366266	709.479	279.072		TE = Translational effeciency
TGGT1_217740	3-ketoacyl-(acyl-carrier-protein) reductase	1187.09	444.467	438.922	123.208	1.43539	1.85098	0.000178011	2.53e-06	813.005	283.838		NRC = Normalized read count (Variance stabilized read counts)
TGGT1_319650	3' exoribonuclease family, domain 1 domain-containing protein	202.509	139.977	331.335	318.311	-0.710301	-1.18524	0.101591	0.000428608	266.922	229.144		padj = Benjamini-Hochberg adjusted p value
TGGT1_293000	3'5'-cyclic nucleotide phosphodiesterase domain-containing protein	529.34	1073.29	1042.18	1674.05	-0.977342	-0.641298	4.92784e-06	0.00460782	785.761	1373.67		Ribo_Int = Ribo-seq read counts in intracellular parasites
TGGT1_257080	3'5'-cyclic nucleotide phosphodiesterase domain-containing protein	285.261	812.378	485.69	1282.42	-0.767756	-0.658649	0.00818717	0.0032543	385.475	1047.4		Ribo_Ext = Ribo-seq read counts in exttracellular parasites
TGGT1_241880	3'5'-cyclic nucleotide phosphodiesterase domain-containing protein	286.953	632.758	137.294	355.139	1.06355	0.833268	0.000229365	0.00358028	212.124	493.949		RNA_Int = RNA-seq read counts in intracellular parasites
TGGT1_214440	4'-phosphopantetheinyl transferase superfamily protein	1608.19	980.319	2857.46	1613.2	-0.829296	-0.718606	0.00102251	0.00275183	2232.83	1296.76		RNA_Ext = RNA-seq read counts in extracellular parasites
TGGT1_284010	5'-3' exonuclease, N-terminal resolvase family domain-containing protein	82.9318	200.98	30.6716	82.7363	1.43502	1.28046	0.0594119	0.02099	56.8017	141.858
TGGT1_313830	AARP2CN (NUC121) domain-containing protein	249.765	310.486	151.914	146.904	0.717314	1.07966	0.0513802	0.00217659	200.839	228.695
TGGT1_226790	ABC transporter, ATP-binding domain-containing protein	116.463	1442.44	291.825	875.022	-1.32524	0.721115	3.66349e-06	0.00109225	204.144	1158.73
TGGT1_259115	ABC1 family protein	366.862	1770.6	526.475	3019.35	-0.521127	-0.769996	0.0670985	0.000421649	446.669	2394.97
TGGT1_221320	acetyl-CoA carboxylase ACC1	1090.73	746.85	424.965	214.191	1.35988	1.80192	1.01583e-07	9.74e-12	757.848	480.52
TGGT1_243600	acetyltransferase, GNAT family protein	414.207	226.225	1082.81	332.157	-1.38635	-0.554106	1.12936e-09	0.0794255	748.508	279.191
TGGT1_411760	actin	1830.93	970.638	268.846	315.994	2.76772	1.61904	5.54191e-16	7.95e-06	1049.89	643.316
TGGT1_220400	actin depolymerizing factor ADF	5339.66	2170.86	14154.2	1700.38	-1.40641	0.35241	4.66724e-21	0.0718093	9746.94	1935.62
TGGT1_264080	acyl carrier protein ACP	1177.23	338.042	532.098	112.881	1.14563	1.5824	1.01656e-05	1.57e-08	854.665	225.461
TGGT1_225990	acyl transferase domain-containing protein	315.978	146.23	113.325	36.7363	1.47936	1.99297	0.00469655	0.000475252	214.652	91.4834
TGGT1_217050	ADA2-A transcriptional co-activator SAGA component	647.043	629.996	1286.34	1157.1	-0.991339	-0.877097	5.78258e-06	2.19e-05	966.692	893.547
TGGT1_286470	AGC kinase	917.515	1161.43	2964.37	1929.47	-1.69192	-0.732303	1.9478e-23	7.25e-05	1940.94	1545.45
TGGT1_240960	AIG2 family protein	90.1888	227.237	271.026	648.977	-1.58741	-1.51397	1.62393e-06	5.52e-08	180.607	438.107
TGGT1_239530	alanine-glyoxylate aminotransferase	654.298	321.037	270.396	93.1098	1.27487	1.78574	3.28792e-06	5.16e-10	462.347	207.073
TGGT1_314730	ALG6, ALG8 glycosyltransferase family protein	180.8	189.154	69.0069	68.0829	1.38958	1.4742	0.00217836	0.000691196	124.904	128.618
TGGT1_260540	alveolin domain containing intermediate filament IMC14	1664.52	719.976	3621.36	949.243	-1.12143	-0.398829	1.72589e-09	0.0760764	2642.94	834.609
TGGT1_231630	alveolin domain containing intermediate filament IMC4	6859.03	2460.86	9876.6	1803.1	-0.526011	0.448684	0.00422614	0.0104643	8367.82	2131.98
TGGT1_220270	alveolin domain containing intermediate filament IMC6	2414.6	759.116	3320.94	542.607	-0.45981	0.484412	0.0314539	0.0221328	2867.77	650.862
TGGT1_300120	aminotransferase, class V superfamily protein	287.86	490.856	177.625	308.908	0.696534	0.668119	0.056738	0.0899405	232.743	399.882
TGGT1_255510	ankyrin repeat-containing protein	1321.57	632.914	872.79	363.067	0.598547	0.801773	0.0509791	0.0172111	1097.18	497.991
TGGT1_209140	anti-silencing protein, ASF1 family protein	339.228	173.565	182.925	76.5759	0.891001	1.18051	0.0218399	0.0034891	261.077	125.07
TGGT1_208020	AP2 domain transcription factor AP2Ib-1	22.1014	117.782	92.9798	600.485	-2.07278	-2.35001	5.46076e-05	1.68e-11	57.5406	359.134
TGGT1_320680	AP2 domain transcription factor AP2IV-2	10.3098	104.533	55.8386	298.817	-2.43724	-1.51531	0.000268076	0.000871962	33.0742	201.675
TGGT1_288950	AP2 domain transcription factor AP2IX-4	309.901	257.79	532.663	380.849	-0.781413	-0.563025	0.0177687	0.0953027	421.282	319.32
TGGT1_306000	AP2 domain transcription factor AP2IX-8	2103.91	4259.07	3327.02	8677.6	-0.661161	-1.02676	0.000127292	3.72e-11	2715.47	6468.34
TGGT1_306620	AP2 domain transcription factor AP2IX-9	154.195	589.874	928.162	1752.48	-2.58962	-1.57092	7.69192e-31	7.83e-16	541.178	1171.18
TGGT1_244510	AP2 domain transcription factor AP2VI-3	74.4369	98.6489	16.3582	38.2776	2.18601	1.3658	0.000408713	0.0585228	45.3975	68.4633
TGGT1_203710	AP2 domain transcription factor AP2VIIa-4	1705.85	1402.89	825.911	766.354	1.04643	0.87232	7.17674e-09	6.42e-06	1265.88	1084.62
TGGT1_203690	AP2 domain transcription factor AP2VIIa-5	856.838	781.63	1648.8	1042.12	-0.944326	-0.414966	5.04803e-06	0.0731068	1252.82	911.876
TGGT1_203050	AP2 domain transcription factor AP2VIIa-6	214.542	613.795	724.491	1252.52	-1.75571	-1.029	8.55553e-15	2.03e-06	469.516	933.155
TGGT1_233120	AP2 domain transcription factor AP2VIII-2	865.215	2630.91	704.656	3458.89	0.296138	-0.39475	0.0842806	0.0581059	784.935	3044.9
TGGT1_273660	AP2 domain transcription factor AP2VIII-3	1404.92	1038.33	2019.15	1398.18	-0.523255	-0.429279	0.0209107	0.0302656	1712.04	1218.25
TGGT1_272710	AP2 domain transcription factor AP2VIII-4	767.102	1586.99	1252.63	4486.77	-0.707465	-1.49939	0.0301365	3.71e-08	1009.86	3036.88
TGGT1_269010	AP2 domain transcription factor AP2VIII-7	1617.84	1169.86	4195.15	2017.89	-1.37466	-0.786518	3.83852e-15	5.9e-06	2906.49	1593.87
TGGT1_224230	AP2 domain transcription factor AP2X-3	58.2912	427.672	114.748	808.14	-0.977125	-0.9181	0.0238326	0.0343034	86.5198	617.906
TGGT1_214840	AP2 domain transcription factor AP2X-7	6221.35	4993.22	9105.6	7438.65	-0.549526	-0.575072	0.00121676	0.00044657	7663.48	6215.93
TGGT1_214960	AP2 domain transcription factor AP2X-8	605.531	1012.33	1054.47	1843.3	-0.800242	-0.86461	0.000233635	1.06e-05	829.999	1427.82
TGGT1_218960	AP2 domain transcription factor AP2XII-1	2864.21	2433.38	4795.53	3506.12	-0.743555	-0.526916	1.976e-05	0.00277392	3829.87	2969.75
TGGT1_247700	AP2 domain transcription factor AP2XII-4	984.884	2291.12	1655.43	3817.1	-0.749176	-0.736426	0.00355245	0.000154656	1320.15	3054.11
TGGT1_250800	AP2 domain transcription factor AP2XII-8	1198.51	5046.45	1955.8	9984.56	-0.706512	-0.98443	0.000369788	8.62e-08	1577.16	7515.51
TGGT1_251740	AP2 domain transcription factor AP2XII-9	809.311	1733.53	640.295	2254.2	0.337957	-0.378903	0.0647589	0.0806698	724.803	1993.86
TGGT1_255260	apical membrane antigen AMA1	12403.1	4438.47	24259.4	7194.53	-0.967847	-0.69684	4.13245e-10	5.03e-06	18331.2	5816.5
TGGT1_261070	apicoplast triosephosphate translocator APT1	1287.37	515.119	497.12	141.915	1.37276	1.85987	1.58564e-06	6.68e-10	892.247	328.517
TGGT1_267070	aquaporin 2	298.411	502.649	112.152	200.827	1.41185	1.3236	8.77202e-06	5.34e-06	205.281	351.738
TGGT1_246550	aspartyl protease ASP3	1235.01	1903.39	2892.44	2943.97	-1.22777	-0.629197	2.96127e-12	0.000439183	2063.72	2423.68
TGGT1_304630	ATG C terminal domain-containing protein	1443.63	2453.95	2887.33	4166.23	-1.00004	-0.763637	2.51291e-05	0.000624299	2165.48	3310.09
TGGT1_261950	ATP synthase beta subunit ATP-B	2332.06	1310.11	1006.89	587.56	1.2117	1.15688	1.17342e-11	1.84e-10	1669.47	948.835
TGGT1_284540	ATP synthase F1, delta subunit protein	885.259	296.865	541.57	161.398	0.708952	0.879185	0.00372406	0.00132806	713.414	229.132
TGGT1_290580	ATP-binding cassette G family transporter ABCG89	130.068	176.35	55.2742	71.6176	1.23458	1.30005	0.0109698	0.00847311	92.6709	123.984
TGGT1_286932	ATPase family associated with various cellular activities (AAA) domain-containing protein	37.7927	309.528	114.564	801.229	-1.59998	-1.37214	2.10549e-05	5.67e-07	76.1785	555.379
TGGT1_242625	ATPase family associated with various cellular activities (AAA) subfamily protein	775.236	1332.3	354.113	642.134	1.13043	1.05297	3.26383e-08	3.92e-07	564.675	987.216
TGGT1_270900	ATPase, AAA family protein	299.108	373.879	193.296	214.484	0.629854	0.801705	0.0764366	0.0391844	246.202	294.181
TGGT1_202580	ATPase, AAA family protein	10.219	23.0389	54.1864	77.4389	-2.40668	-1.74899	0.00151823	0.0108298	32.2027	50.2389
TGGT1_293260	ATPase/histidine kinase/DNA gyrase B/HSP90 domain-containing protein	523.748	4282.33	1055.19	8033.32	-1.01056	-0.9076	5.19009e-07	4.66e-07	789.467	6157.82
TGGT1_318770	aurora kinase(incomplete catalytic triad)	194.013	417.828	114.577	227.035	0.75984	0.879994	0.0385221	0.0084032	154.295	322.432
TGGT1_260640	autophagy protein apg9 protein	606.228	486.832	1043.08	806.414	-0.782915	-0.728096	0.00289263	0.00195968	824.653	646.623
TGGT1_263000	Beige/BEACH domain-containing protein	475.736	1062.04	729.746	1564.8	-0.617233	-0.559148	0.0154747	0.00824175	602.741	1313.42
TGGT1_321570	beta-hydroxyacyl-acyl carrier protein dehydratase (FABZ)	544.458	338.733	298.397	200.832	0.867586	0.75416	0.00138914	0.0153828	421.428	269.782
TGGT1_266960	beta-tubulin	6150.04	3241.1	4559.62	1738.6	0.431682	0.898557	0.0526644	6.88e-05	5354.83	2489.85
TGGT1_239320	BolA family protein	165.926	93.8409	53.2458	34.4498	1.6398	1.44572	0.000824162	0.0113261	109.586	64.1454
TGGT1_264640	bromodomain-containing protein	745.154	1218.57	1872.68	1767.41	-1.32949	-0.536444	8.45433e-12	0.00523894	1308.92	1492.99
TGGT1_236020	BT1 family protein	35.1322	1.84466	0.830177	15.4241	5.40323	-3.06376	0.00088577	0.0979506	17.9812	8.63437
TGGT1_238240	bystin protein	179.773	425.921	290.439	263.432	-0.692059	0.693153	0.0951556	0.0363876	235.106	344.677
TGGT1_225490	calcium-dependent protein kinase CDPK2	1043.78	973.014	2449.86	1330.13	-1.23088	-0.451034	1.071e-10	0.0358622	1746.82	1151.57
TGGT1_206590	calcium-dependent protein kinase CDPK2A	833.888	323.998	1629.01	580.91	-0.96607	-0.842329	2.79012e-06	0.00013768	1231.45	452.454
TGGT1_237890	calcium-dependent protein kinase CDPK4	169.463	383.201	102.05	175.708	0.73169	1.12493	0.061058	0.00186579	135.757	279.454
TGGT1_224950	calcium-dependent protein kinase CDPK5	513.498	277.05	1074.49	460.441	-1.06522	-0.732868	1.47002e-05	0.00300097	793.994	368.746
TGGT1_218720	calcium-dependent protein kinase CDPK6	551.714	798.759	851.119	1125.27	-0.625441	-0.494438	0.00879278	0.0285796	701.416	962.014
TGGT1_293820	calpain family cysteine protease domain-containing protein	358.849	1112.06	568.516	1905.42	-0.663822	-0.776871	0.00328971	0.000120787	463.682	1508.74
TGGT1_253940	CAM Kinase family, incomplete catalytic triad	111.504	216.613	197.169	344.134	-0.822339	-0.667847	0.0577847	0.0766974	154.336	280.374
TGGT1_315190	CAM kinase, SNF1 family	578.774	799.706	951.91	1277.97	-0.717826	-0.676311	0.00243532	0.00129968	765.342	1038.84
TGGT1_215260	carbamoylphosphate synthetase	1612.18	748.213	1094.18	493.843	0.559161	0.599397	0.0063525	0.00538536	1353.18	621.028
TGGT1_259950	carbonate dehydratase, eukaryotic-type domain-containing protein	734.177	654.724	2193.38	1418.28	-1.57895	-1.11518	5.00167e-17	1.61e-09	1463.78	1036.5
TGGT1_277090	carrier superfamily protein	614.027	647.363	1118.67	1196.83	-0.865404	-0.88657	0.000149913	1.67e-05	866.346	922.096
TGGT1_208560	carrier superfamily protein	852.997	416.557	459.174	214.036	0.893502	0.960659	0.000328772	0.00026727	656.085	315.296
TGGT1_289620	cathepsin CPC1	3457.19	1664.21	6966.75	2520.8	-1.01088	-0.59904	6.26081e-10	0.000394447	5211.97	2092.51
TGGT1_321530	cathepsin CPL	1219.52	978.476	2104.01	1629.46	-0.78682	-0.73579	1.89107e-05	0.00011736	1661.77	1303.97
TGGT1_205440	CCT chaperonin gamma subunit	1202.69	556.114	653.795	291.521	0.879353	0.93178	0.00359377	0.00437345	928.241	423.818
TGGT1_273090	cell division protein CDC48CY	3468.11	1945.97	2342.79	1406.66	0.565924	0.468219	0.00763096	0.0845983	2905.45	1676.32
TGGT1_213940	CHCH domain-containing protein	3650.51	1553.56	8545.16	1962.66	-1.22701	-0.337233	9.4878e-15	0.0715237	6097.83	1758.11
TGGT1_230440	CHY zinc finger domain-containing protein	198.669	156.945	389.7	300.153	-0.972002	-0.935435	0.0106321	0.0111317	294.185	228.549
TGGT1_299110	cleft lip and palate transmembrane protein 1 (clptm1) protein	909.657	310.231	478.116	97.955	0.927961	1.66315	0.000197728	1.56e-10	693.887	204.093
TGGT1_254630	CMGC kinase	125.23	184.549	59.5233	74.1302	1.07306	1.31587	0.0353363	0.00523283	92.3767	129.34
TGGT1_320600	cold-shock DNA-binding domain-containing protein	2131.6	552.766	1668.27	351.63	0.353586	0.652611	0.0763252	0.00337924	1899.94	452.198
TGGT1_309240	CorA family Mg2+ transporter protein	50.9447	248.805	127.585	417.138	-1.32446	-0.745508	0.00207944	0.0598802	89.2651	332.972
TGGT1_262710	Ctr copper transporter family protein	788.083	803.55	555.875	441.616	0.503587	0.863597	0.0905335	0.000227455	671.979	622.583
TGGT1_295850	cyclic nucleotide-binding domain-containing protein	660.043	950.47	1140.01	1433.65	-0.788417	-0.592977	0.000379318	0.00712547	900.028	1192.06
TGGT1_219070	cyclic nucleotide-binding domain-containing protein	144.188	567.667	361.982	883.103	-1.32797	-0.637538	1.67282e-05	0.0117692	253.085	725.385
TGGT1_293280	cyclin protein	28.7524	324.171	137.899	1025.48	-2.26186	-1.66147	3.50398e-11	1.03e-10	83.3259	674.825
TGGT1_219832	cyclin-dependent kinase regulatory subunit protein	126.742	287.842	71.2152	144.386	0.831638	0.995342	0.0451519	0.0165249	98.9787	216.114
TGGT1_267580	cyclin2 related protein	2947.66	1582.73	4145.94	2242.26	-0.492131	-0.502544	0.0298086	0.00864467	3546.8	1912.5
TGGT1_246540	cytochrome c1, heme protein	1715.01	910.917	939.441	526.541	0.868341	0.790772	5.55236e-05	0.000633031	1327.22	718.729
TGGT1_284050	DEAD/DEAH box helicase domain-containing protein	641.54	416.319	378.197	195.216	0.762404	1.09262	0.00340386	5.51e-05	509.868	305.767
TGGT1_256900	DEAD/DEAH box helicase domain-containing protein	181.708	4766.46	269.934	2787.1	-0.570988	0.774155	0.028258	6.09e-06	225.821	3776.78
TGGT1_239490	dehydrogenase E1 component family protein	883.203	524.138	544.453	301.237	0.697938	0.799046	0.00252905	0.00121251	713.828	412.687
TGGT1_297880	dense granule protein DG32	2319.75	675.448	1598.58	393.756	0.537178	0.778541	0.00481868	0.000154093	1959.17	534.602
TGGT1_270250	dense granule protein GRA1	45000.3	19570.8	133303	26169.7	-1.5667	-0.419193	4.79468e-28	0.00953976	89151.4	22870.3
TGGT1_288650	dense granule protein GRA12	38782.3	12472.3	73853.6	16325.9	-0.92927	-0.388438	8.8211e-10	0.0225342	56317.9	14399.1
TGGT1_239740	dense granule protein GRA14	3812.72	2223.24	9763.36	3487.35	-1.35656	-0.649466	7.65858e-18	7.44e-05	6788.04	2855.3
TGGT1_275470	dense granule protein GRA15	1251.91	615.676	2444.06	1252.94	-0.965148	-1.02507	6.6666e-07	1.08e-08	1847.98	934.308
TGGT1_227620	dense granule protein GRA2	35073.6	12166.8	92982.3	19732.8	-1.40657	-0.697641	2.05205e-22	3.48e-06	64027.9	15949.8
TGGT1_275440	dense granule protein GRA6	25270	7710.57	44198.3	9548.14	-0.806564	-0.308381	1.43593e-07	0.0960895	34734.1	8629.35
TGGT1_203310	dense granule protein GRA7	30263	8171.43	95571.5	14799.5	-1.65903	-0.856885	3.09348e-31	4e-09	62917.2	11485.4
TGGT1_254720	dense granule protein GRA8	12079.6	3476.96	21161.9	4923.43	-0.808894	-0.501837	4.42855e-07	0.00229873	16620.8	4200.19
TGGT1_259830	diacylglycerol kinase catalytic domain-containing protein	463.852	393.514	1256.8	797.633	-1.43802	-1.01931	4.0844e-06	0.00183009	860.327	595.574
TGGT1_259550	dihydropteroate synthase	1843.17	894.761	1189.06	304.511	0.632363	1.55501	0.00161352	2.94e-16	1516.12	599.636
TGGT1_221330	DNA gyrase/topoisomerase IV, A subunit domain-containing protein	422.01	541.632	612.629	787.63	-0.537739	-0.540206	0.0813772	0.0535734	517.32	664.631
TGGT1_268600	DNA polymerase epsilon subunit B protein	294.936	549.79	157.897	276.441	0.901415	0.991909	0.00169913	0.00118658	226.416	413.116
TGGT1_319860	DNA polymerase family B protein	627.753	757.201	241.516	279.895	1.37808	1.43579	5.45671e-09	1.05e-09	434.635	518.548
TGGT1_297840	DNA primase, large subunit	323.143	236.224	161.852	104.798	0.997499	1.17254	0.00809796	0.00253648	242.497	170.511
TGGT1_246630	DNA-directed RNA polymerase I RPA43	106.697	88.9043	52.8737	27.1335	1.01289	1.71218	0.102361	0.00375351	79.7851	58.0189
TGGT1_267390	DNA-directed RNA polymerase I RPAC1	174.845	127.082	65.359	57.9355	1.41961	1.13324	0.00214736	0.0193817	120.102	92.5089
TGGT1_272740	DNA-directed RNA polymerase III RPC2	387.936	1005.06	257.657	657.574	0.590366	0.612056	0.00881574	0.0125364	322.797	831.317
TGGT1_207760	DnaJ C terminal region domain-containing protein	499.046	1435.97	267.464	989.438	0.899828	0.537345	3.01121e-05	0.0228135	383.255	1212.7
TGGT1_210430	DnaJ domain-containing protein	322.297	648.548	189.113	427.189	0.769147	0.60234	0.00397576	0.043481	255.705	537.868
TGGT1_315690	DnaJ domain-containing protein	181.164	78.8319	83.9623	22.129	1.10948	1.83284	0.0366644	0.00221054	132.563	50.4805
TGGT1_221590	dual specificity phosphatase, catalytic domain-containing protein	903.641	512.306	2276.64	894.108	-1.33308	-0.803443	7.30705e-12	8.09e-05	1590.14	703.207
TGGT1_203450	DUF3228 domain-containing protein	399.728	255.355	172.464	103.504	1.21272	1.30282	0.00684716	0.00772866	286.096	179.429
TGGT1_289070	E1-E2 ATPase subfamily protein	451.729	364.629	188.078	150.907	1.26413	1.27277	3.51863e-05	1.22e-05	319.903	257.768
TGGT1_293760	EF hand domain-containing protein	778.563	283.781	1690.36	413.871	-1.11844	-0.544402	1.18812e-06	0.0390285	1234.46	348.826
TGGT1_229630	eIF2 kinase IF2K-A (incomplete catalytic triad)	1269.32	3954.87	1813.76	6807.01	-0.514925	-0.783391	0.00671286	1.23e-06	1541.54	5380.94
TGGT1_311510	eIF2 kinase IF2K-B	405.258	1605.25	689.051	2163.28	-0.76577	-0.430418	7.30913e-05	0.0590804	547.154	1884.26
TGGT1_204100	eIF2 kinase IF2K-C	206.227	832.105	302.867	1540.6	-0.554451	-0.888658	0.1023	0.00113189	254.547	1186.35
TGGT1_249030	endonuclease/exonuclease/phosphatase family protein	830.564	332.332	2764.33	915.975	-1.73477	-1.46268	1.80562e-20	2.65e-15	1797.45	624.153
TGGT1_288800	endonuclease/exonuclease/phosphatase family protein	395.707	376.365	1062.54	674.009	-1.42501	-0.840636	2.65526e-06	0.00307449	729.124	525.187
TGGT1_276910	endoplasmic reticulum lumen protein retaining receptor (ERD2 ) family protein	319.576	108.101	175.212	44.5972	0.867057	1.27735	0.0624283	0.0302365	247.394	76.3491
TGGT1_268850	enolase 2	8448.59	3188.83	5752.41	1651.24	0.554545	0.949479	0.000331047	1.44e-09	7100.5	2420.03
TGGT1_251930	enoyl-acyl carrier reductase ENR	831.775	199.367	229.382	58.074	1.85844	1.77946	5.05064e-08	4.81e-06	530.578	128.72
TGGT1_273460	eukaryotic translation initiation factor 3 subunit 6 interacting protein	2214.38	940.46	1563.64	529.516	0.501997	0.828692	0.0123949	5.48e-05	1889.01	734.988
TGGT1_237020	exonuclease	247.951	596.348	583.753	970.232	-1.2353	-0.702177	1.78739e-06	0.00427752	415.852	783.29
TGGT1_232360	exonuclease	222.705	1046.8	341.039	2375.9	-0.614805	-1.18248	0.0301222	1.83e-07	281.872	1711.35
TGGT1_263730	FAD-dependent glycerol-3-phosphate dehydrogenase	323.567	231.733	200.449	91.656	0.69083	1.33816	0.0522129	5.61e-05	262.008	161.694
TGGT1_283702	FATC domain-containing protein	306.394	644.281	38.8711	254.888	2.97862	1.33782	6.36552e-23	1.38e-06	172.633	449.585
TGGT1_269650	FFD and TFG box motifs protein	1303.82	410.22	934.19	250.454	0.480958	0.711852	0.0257349	0.00334342	1119.01	330.337
TGGT1_203830	FHA domain-containing protein	153.258	390.856	45.2467	193.557	1.76008	1.01388	5.18567e-06	0.0195675	99.2525	292.206
TGGT1_311430	fibrillarin	950.837	472.908	497.059	199.696	0.935781	1.24375	3.05139e-05	3.07e-07	723.948	336.302
TGGT1_219630	flavodoxin domain-containing protein	752.893	568.918	1397.48	783.962	-0.892309	-0.462561	5.45013e-05	0.0613204	1075.19	676.44
TGGT1_292110	formate/nitrite transporter protein	228.722	104.493	727.509	233.699	-1.66937	-1.16124	4.21942e-06	0.00211042	478.116	169.096
TGGT1_213370	formin FRM3	235.464	890.249	381.922	1333.51	-0.69777	-0.582946	0.0151289	0.0147653	308.693	1111.88
TGGT1_292020	GCC2 and GCC3 domain-containing protein	3573.81	3853.55	6674.4	5232.26	-0.901177	-0.441247	3.51021e-08	0.0128821	5124.1	4542.9
TGGT1_314240	general transcription factor IIIC polypeptide 3 GTF3C3	152.351	565.665	347.447	1035.86	-1.1894	-0.872816	7.15394e-05	0.000298048	249.899	800.765
TGGT1_294200	glucose-6-phosphate 1-dehydrogenase	5845.64	2534.87	11161.8	4026.08	-0.933141	-0.667467	3.38201e-06	0.000449452	8503.74	3280.47
TGGT1_232590	glutamate-cysteine ligase, catalytic subunit domain-containing protein	178.623	379.108	289.163	697.845	-0.694965	-0.880297	0.0166347	0.00173289	233.893	538.477
TGGT1_249390	glutamate/leucine/phenylalanine/valine dehydrogenase family protein	4116	2247.68	7122.93	3165.81	-0.791228	-0.494139	3.39415e-06	0.00340614	5619.46	2706.74
TGGT1_253880	GNS1/SUR4 family protein	1157.76	387.19	831.023	189.708	0.478373	1.02926	0.0515106	1.09e-05	994.391	288.449
TGGT1_261980	gorasp2-prov protein	121.783	308.642	416.16	580.202	-1.77282	-0.910622	1.40049e-09	0.00148796	268.972	444.422
TGGT1_275568	GPI transamidase subunit PIG-U protein	374.601	155.241	126.297	59.2714	1.56853	1.38911	2.1423e-05	0.000363447	250.449	107.256
TGGT1_311920	GRAM domain-containing protein	520.633	1517.91	716.34	2397.95	-0.460379	-0.659713	0.0448189	0.000692027	618.486	1957.93
TGGT1_216880	guanine nucleotide-binding protein	5108.47	4808.42	2865.23	3136.72	0.834238	0.616309	2.50761e-08	0.000180826	3986.85	3972.57
TGGT1_324600	heat shock protein	1413	916.893	2657.84	1301.04	-0.911498	-0.504842	8.42073e-07	0.0146704	2035.42	1108.97
TGGT1_289600	heat shock protein HSP29	758.968	462.194	1408.64	730.537	-0.89219	-0.66046	1.68647e-05	0.0028417	1083.8	596.365
TGGT1_260420	HEC/Ndc80p family protein	198.669	269.91	97.5396	92.113	1.0263	1.551	0.0135831	2.82e-05	148.104	181.012
TGGT1_280660	HECT-domain (ubiquitin-transferase) domain-containing protein	2327.15	5864.55	3338.21	11237.3	-0.520507	-0.938208	0.00195325	9.58e-10	2832.68	8550.94
TGGT1_209000	HECT-domain (ubiquitin-transferase) domain-containing protein	1327.41	3070.32	2224.86	5632.94	-0.745104	-0.875499	0.000341246	8.07e-08	1776.13	4351.63
TGGT1_278940	HECT-domain (ubiquitin-transferase) domain-containing protein	714.011	525.094	1868.33	1050.3	-1.38774	-1.00015	1.14106e-12	3.17e-07	1291.17	787.698
TGGT1_222430	HECT-domain (ubiquitin-transferase) domain-containing protein	427.783	550.406	717.898	887.501	-0.746899	-0.689252	0.00251846	0.00301596	572.841	718.953
TGGT1_285490	helix-hairpin-helix motif domain-containing protein	122.6	271.661	61.2777	115.984	1.00053	1.22788	0.017071	0.00203007	91.9388	193.822
TGGT1_213752	herpesviridae ul52/ul70 dna primase	74.1642	143.169	24.2673	30.0314	1.61171	2.25318	0.0479758	0.00121162	49.2158	86.6003
TGGT1_215560	histone arginine methyltransferase PRMT5	422.856	175.019	259.481	96.1	0.704537	0.864903	0.0261371	0.02099	341.169	135.56
TGGT1_227020	histone deacetylase SIR2	201.965	271.491	130.211	153.064	0.633257	0.826768	0.0722584	0.0363876	166.088	212.278
TGGT1_227970	histone family DNA-binding protein	1260.65	227.694	271.108	96.7783	2.21723	1.23434	2.90014e-11	0.0011538	765.878	162.236
TGGT1_261250	histone H2A1	5417.83	1882.84	3712.84	1139.83	0.545192	0.724095	0.00636234	0.000754907	4565.33	1511.33
TGGT1_261580	histone H2AX	2262.91	691.9	1443.19	415.68	0.648913	0.735091	0.00243532	0.00126197	1853.05	553.79
TGGT1_226810	histone lysine methyltransferase SET1	731.364	1756.29	1038.49	2452.89	-0.505825	-0.481953	0.0111164	0.0232344	884.927	2104.59
TGGT1_257770	histone lysine methyltransferase SET2	221.043	352.526	112.356	130.935	0.976248	1.42888	0.00474416	2.13e-05	166.699	241.731
TGGT1_211730	histone lysine methyltransferase SET8	581.737	509.992	350.727	262.775	0.730018	0.956648	0.00408454	0.000198553	466.232	386.383
TGGT1_257750	homocysteine s-methyltransferase domain-containing protein	917.609	781.843	1464.43	1116.85	-0.674389	-0.514489	0.00311701	0.0147272	1191.02	949.348
TGGT1_227450	hydrolase, NUDIX family protein	428.812	743.363	813.688	1151.44	-0.924129	-0.631295	0.000102873	0.00389472	621.25	947.4
TGGT1_253070	hydrolase, TatD family protein	110.204	136.738	47.5654	64.3936	1.21219	1.08642	0.0200317	0.0740224	78.8847	100.566
TGGT1_240060	hypothetical protein	6990.09	2303.06	21317	5145.79	-1.60862	-1.15984	3.61516e-28	4.09e-15	14153.5	3724.42
TGGT1_220240	hypothetical protein	5224.6	1395.12	11823	2349.69	-1.17821	-0.752076	4.042e-08	0.000623414	8523.8	1872.41
TGGT1_313760	hypothetical protein	5807.93	3094.3	11003.7	3996.16	-0.921886	-0.369003	3.379e-09	0.0467015	8405.79	3545.23
TGGT1_201390	hypothetical protein	5462.29	1694.68	11342.5	2214.46	-1.05416	-0.385943	1.08977e-11	0.048952	8402.4	1954.57
TGGT1_312420	hypothetical protein	4753.94	2238.83	11214.2	4053.11	-1.23813	-0.85628	3.59234e-15	3.6e-08	7984.07	3145.97
TGGT1_217680	hypothetical protein	5311.46	3535.62	10314.4	6009.35	-0.957481	-0.765245	3.24036e-09	9.99e-07	7812.94	4772.49
TGGT1_243930	hypothetical protein	4596.81	1661.16	8316	2946.5	-0.855256	-0.82681	4.61115e-07	7.51e-07	6456.41	2303.83
TGGT1_272730	hypothetical protein	2566.34	352.086	8558.25	138.591	-1.7376	1.3451	9.4134e-11	4.81e-06	5562.3	245.338
TGGT1_215910	hypothetical protein	3727.28	7405.08	7247.5	13602.8	-0.959363	-0.877321	1.11151e-09	5.1e-09	5487.39	10504
TGGT1_283540	hypothetical protein	2848.82	807.309	8072.78	1111.91	-1.5027	-0.461841	1.8921e-21	0.0136739	5460.8	959.607
TGGT1_200360	hypothetical protein	2695.66	1754.53	7281.25	2988.04	-1.43355	-0.768112	7.3426e-19	1.95e-06	4988.45	2371.28
TGGT1_258870A	hypothetical protein	3024	2403.84	6896.22	3481.16	-1.18935	-0.534229	4.04829e-13	0.00167998	4960.11	2942.5
TGGT1_249990	hypothetical protein	3119.81	2976.78	6570.54	5183.05	-1.07455	-0.800051	1.098e-11	3.22e-07	4845.17	4079.92
TGGT1_212270	hypothetical protein	2279.06	1771.13	7200.46	3540.47	-1.65965	-0.999275	4.34413e-26	3.68e-10	4739.76	2655.8
TGGT1_220950	hypothetical protein	2723.32	1546.78	6690.07	3340.07	-1.29666	-1.11061	2.49322e-12	5.16e-10	4706.69	2443.42
TGGT1_243460	hypothetical protein	2923.66	5063.52	6264.86	6350.99	-1.09951	-0.326841	5.39607e-11	0.0973273	4594.26	5707.25
TGGT1_316250	hypothetical protein	2955.37	1168.12	5928.64	1785.85	-1.00436	-0.612425	9.88314e-09	0.000428976	4442.01	1476.99
TGGT1_204340	hypothetical protein	2851.42	1612.74	5920.21	2795.73	-1.05397	-0.793712	2.38013e-10	1.47e-06	4385.81	2204.24
TGGT1_311230	hypothetical protein	3280.59	3946.25	5292.5	6586.6	-0.689992	-0.73905	6.17581e-05	2.48e-06	4286.55	5266.43
TGGT1_233220	hypothetical protein	2649.01	875.253	5880.54	1646.44	-1.1505	-0.911577	7.10045e-08	7.97e-06	4264.77	1260.85
TGGT1_221180	hypothetical protein	2356.15	1392.36	6151.31	2825.22	-1.38446	-1.02083	1.94255e-17	1.58e-10	4253.73	2108.79
TGGT1_290700	hypothetical protein	2647.58	645.465	5751.83	1016.26	-1.11935	-0.654856	3.92159e-11	0.000492632	4199.71	830.861
TGGT1_291180	hypothetical protein	3081.95	4478.96	4570.58	7624.14	-0.56853	-0.767411	0.00144835	9.46e-07	3826.27	6051.55
TGGT1_233380	hypothetical protein	2245.32	2768.77	5199.42	5116.16	-1.21143	-0.885817	1.09892e-13	1.45e-08	3722.37	3942.46
TGGT1_215220	hypothetical protein	1961.27	911.964	5470.75	1479.77	-1.47995	-0.698319	1.15699e-18	0.00010052	3716.01	1195.86
TGGT1_216180	hypothetical protein	3905.05	891.156	2906.42	547.591	0.4261	0.702579	0.0308605	0.000946689	3405.74	719.373
TGGT1_289540	hypothetical protein	2650.24	1973.92	4123.41	2863.66	-0.637715	-0.536797	0.00039215	0.00277392	3386.82	2418.79
TGGT1_230180	hypothetical protein	1849.15	947.55	4716.25	2412.2	-1.35077	-1.34808	2.55011e-16	2.52e-16	3282.7	1679.88
TGGT1_230160	hypothetical protein	1982.88	913.433	4209.58	1588.03	-1.08608	-0.797864	5.4659e-10	3.11e-06	3096.23	1250.73
TGGT1_254470	hypothetical protein	2062.34	2132.23	3814.4	3671.93	-0.887175	-0.784179	4.73921e-07	2.46e-06	2938.37	2902.08
TGGT1_309760	hypothetical protein	1993.37	733.693	3759.64	1074.18	-0.915384	-0.549982	4.41045e-07	0.00427752	2876.51	903.935
TGGT1_288000	hypothetical protein	1648.22	2342.89	4029.4	4295.06	-1.28966	-0.874388	5.12963e-15	7.08e-08	2838.81	3318.98
TGGT1_258870B	hypothetical protein	1979.68	1490.08	3578.94	2302.11	-0.854263	-0.627567	8.0395e-06	0.000675547	2779.31	1896.09
TGGT1_243545	hypothetical protein	1849.22	372.811	3573.1	646.105	-0.950261	-0.793325	3.48697e-07	2.74e-05	2711.16	509.458
TGGT1_212300	hypothetical protein	1743.79	1371.41	3650.86	2270.45	-1.06601	-0.72732	3.97549e-08	0.000163208	2697.32	1820.93
TGGT1_202620	hypothetical protein	1762.99	757.091	3585.93	1453.51	-1.02432	-0.941003	2.33601e-08	8.29e-08	2674.46	1105.3
TGGT1_308860	hypothetical protein	1475.04	1152.51	3694.62	1600.05	-1.32467	-0.473335	3.62024e-14	0.0173043	2584.83	1376.28
TGGT1_313270	hypothetical protein	2183.25	1703.68	2979.03	2228.46	-0.448368	-0.387386	0.0503084	0.061809	2581.14	1966.07
TGGT1_221400	hypothetical protein	1987.66	2297.7	3070.73	3446.43	-0.627512	-0.584913	0.00135973	0.000841849	2529.2	2872.07
TGGT1_269690	hypothetical protein	1859.83	1070.1	2937.7	1585.88	-0.659518	-0.567542	0.0531656	0.0895664	2398.76	1327.99
TGGT1_205680	hypothetical protein	892.604	838.342	3780.58	2178.84	-2.08251	-1.37795	1.28638e-34	7.83e-16	2336.59	1508.59
TGGT1_314700	hypothetical protein	1016.96	1281.68	3488.97	2461.01	-1.77854	-0.941209	1.16838e-24	3.6e-08	2252.96	1871.35
TGGT1_203980	hypothetical protein	1617.62	1485.35	2801.45	2269.58	-0.792299	-0.61163	3.20039e-05	0.000801577	2209.54	1877.46
TGGT1_258570	hypothetical protein	528.161	94.3261	3834.95	53.6555	-2.86016	0.81393	1.26402e-51	0.00350992	2181.56	73.9908
TGGT1_280522	hypothetical protein	1207.1	1887.44	3148.81	3316.38	-1.38326	-0.813176	4.10374e-16	1.65e-06	2177.95	2601.91
TGGT1_301250	hypothetical protein	1208.25	754.666	3056.15	1122.48	-1.3388	-0.572785	1.1773e-13	0.00591548	2132.2	938.575
TGGT1_289920	hypothetical protein	743.943	579.034	3500.56	1614.1	-2.23432	-1.47901	3.36642e-36	3.88e-17	2122.25	1096.57
TGGT1_265790	hypothetical protein	1242.48	942.844	2969.16	1469.88	-1.25684	-0.640604	6.22871e-12	0.00109952	2105.82	1206.36
TGGT1_250220	hypothetical protein	1154.34	1492.05	3035.41	3955.02	-1.39482	-1.40639	1.04534e-16	7.7e-18	2094.87	2723.53
TGGT1_220890	hypothetical protein	1089.07	469.811	3047.75	709.713	-1.48465	-0.595156	8.09577e-09	0.0589981	2068.41	589.762
TGGT1_275460	hypothetical protein	1066.96	226.307	3068.3	369.361	-1.52393	-0.706748	2.69655e-16	0.00182549	2067.63	297.834
TGGT1_237230	hypothetical protein	1122.87	1017.16	2988.9	2020.68	-1.41242	-0.990292	3.53109e-15	3.08e-08	2055.88	1518.92
TGGT1_237880	hypothetical protein	2670.22	736.635	1411.58	213.671	0.919651	1.78556	7.17547e-07	1.88e-20	2040.9	475.153
TGGT1_236870	hypothetical protein	1304.31	667.863	2702.55	1088.99	-1.05104	-0.705366	3.51314e-05	0.00422071	2003.43	878.427
TGGT1_272370	hypothetical protein	732.937	1251.53	3249.54	2828.12	-2.14848	-1.17615	9.30761e-37	9.61e-12	1991.24	2039.82
TGGT1_226380	hypothetical protein	1365.14	511.56	2536.94	944.485	-0.894047	-0.884624	4.19321e-06	4.72e-06	1951.04	728.023
TGGT1_205280	hypothetical protein	776.658	442.321	3052.62	919.258	-1.9747	-1.05537	3.53792e-26	1.75e-08	1914.64	680.79
TGGT1_288840	hypothetical protein	993.166	536.144	2794.79	878.473	-1.49263	-0.712377	6.43188e-15	0.000429406	1893.98	707.308
TGGT1_283550	hypothetical protein	1323.57	1585.15	2457.85	2509.42	-0.89297	-0.662732	3.63155e-06	0.000312436	1890.71	2047.29
TGGT1_231160	hypothetical protein	1443.47	646.404	2334.03	440.028	-0.693281	0.554839	0.000843176	0.012811	1888.75	543.216
TGGT1_217530	hypothetical protein	721.571	395.908	3029.12	1178.42	-2.06969	-1.57362	9.14214e-29	2.15e-17	1875.34	787.164
TGGT1_218240	hypothetical protein	2208.46	1051.53	1540.78	625.348	0.51938	0.749753	0.0060997	0.000145152	1874.62	838.437
TGGT1_268230	hypothetical protein	1208.16	583.556	2468.12	859.859	-1.0306	-0.559229	1.88531e-07	0.0111317	1838.14	721.708
TGGT1_237015	hypothetical protein	969.16	608.657	2685.34	1111.03	-1.4703	-0.868191	1.81871e-14	5.14e-06	1827.25	859.842
TGGT1_228150	hypothetical protein	1479.21	1139.29	2075.69	2126.51	-0.488765	-0.900353	0.013219	4.92e-07	1777.45	1632.9
TGGT1_228230	hypothetical protein	1209.58	1498.75	2251.38	2179.39	-0.896302	-0.540162	1.3857e-06	0.00371387	1730.48	1839.07
TGGT1_269420	hypothetical protein	1255.02	1130.38	2156.32	1733.34	-0.780857	-0.61675	0.000108615	0.00151956	1705.67	1431.86
TGGT1_286530	hypothetical protein	1855.11	625.179	1369.21	382.905	0.438163	0.707283	0.05967	0.000718454	1612.16	504.042
TGGT1_313640	hypothetical protein	1790.83	792.42	1371.8	376.133	0.384565	1.07502	0.0758162	6.46e-08	1581.31	584.277
TGGT1_215950	hypothetical protein	1146.15	4545.21	1991.45	8663.83	-0.797023	-0.930658	3.19456e-06	3.21e-09	1568.8	6604.52
TGGT1_205330	hypothetical protein	950.051	489.279	2107.16	659.593	-1.14922	-0.430918	1.86028e-08	0.0471021	1528.6	574.436
TGGT1_294970	hypothetical protein	633.195	1044.63	2343.18	1756.11	-1.88775	-0.749392	1.04801e-24	9.56e-05	1488.19	1400.37
TGGT1_316340	hypothetical protein	834.947	565.729	2090.21	863.671	-1.32389	-0.610372	6.22845e-12	0.00407838	1462.58	714.7
TGGT1_275860	hypothetical protein	1229.99	2209.76	1675.06	3877.31	-0.445565	-0.811166	0.0751974	3.42e-06	1452.52	3043.53
TGGT1_232000	hypothetical protein	880.721	1102.01	2006.39	1751.45	-1.18785	-0.66842	3.10067e-10	0.000745641	1443.56	1426.73
TGGT1_210700	hypothetical protein	1022.49	1859.55	1846.91	2617.19	-0.853026	-0.493063	6.69061e-06	0.011425	1434.7	2238.37
TGGT1_315290	hypothetical protein	842.628	1440.37	1894.98	2668.23	-1.16922	-0.889446	5.04834e-10	4.2e-07	1368.81	2054.3
TGGT1_213050	hypothetical protein	868.208	499.799	1790.83	785.076	-1.04451	-0.651484	0.000247884	0.0131815	1329.52	642.438
TGGT1_244530	hypothetical protein	866.513	939.301	1769.64	1657.12	-1.03016	-0.819021	1.86107e-07	2.45e-05	1318.08	1298.21
TGGT1_318525	hypothetical protein	486.466	212.351	2100.43	354.461	-2.11028	-0.739176	2.01353e-26	0.00333689	1293.45	283.406
TGGT1_248510	hypothetical protein	953.316	1967.78	1585.81	2915.21	-0.73419	-0.567029	0.000252083	0.00317173	1269.56	2441.49
TGGT1_236950	hypothetical protein	1522.08	443.971	1003.23	225.674	0.601389	0.976228	0.00674482	4.35e-05	1262.66	334.823
TGGT1_249970	hypothetical protein	848.222	303.557	1672.55	461.74	-0.979538	-0.605116	1.34818e-05	0.0156425	1260.39	382.648
TGGT1_229640	hypothetical protein	857.744	565.661	1619.22	792.007	-0.916684	-0.485577	9.57479e-06	0.0469522	1238.48	678.834
TGGT1_232670	hypothetical protein	620.407	1988.32	1841.06	4616.62	-1.56925	-1.21529	1.90532e-16	9.58e-12	1230.73	3302.47
TGGT1_206540	hypothetical protein	969.492	1166.52	1468.26	1889.19	-0.598806	-0.695557	0.00942625	0.000219239	1218.88	1527.86
TGGT1_221250	hypothetical protein	1375.84	754.13	1007.71	457.019	0.449231	0.722558	0.0634342	0.00128463	1191.77	605.575
TGGT1_248990	hypothetical protein	889.947	1365.23	1470.35	2219.88	-0.724371	-0.701337	0.00799638	0.00122623	1180.15	1792.55
TGGT1_207750	hypothetical protein	799.244	1269.7	1494.09	1993.22	-0.902563	-0.650618	0.00100562	0.00798873	1146.67	1631.46
TGGT1_273320	hypothetical protein	602.507	336.797	1663.44	546.846	-1.46512	-0.699256	1.99084e-12	0.00363762	1132.98	441.821
TGGT1_225870	hypothetical protein	496.96	1024.04	1757.58	1651.78	-1.82239	-0.689746	3.4507e-21	0.000600206	1127.27	1337.91
TGGT1_225540	hypothetical protein	629.749	371.89	1607.62	726.735	-1.35208	-0.966552	1.73293e-10	5.03e-06	1118.68	549.312
TGGT1_226470	hypothetical protein	793.617	1684.36	1399.37	2640.46	-0.81826	-0.648584	1.6632e-05	0.000522181	1096.49	2162.41
TGGT1_295420	hypothetical protein	517.399	564.007	1665.55	1170.99	-1.68665	-1.05394	1.50898e-13	1.14e-06	1091.47	867.499
TGGT1_225560	hypothetical protein	521.811	1735.14	1656.73	2612.11	-1.66673	-0.590166	1.26465e-20	0.00207611	1089.27	2173.62
TGGT1_316710	hypothetical protein	788.116	115.934	1388.55	237.933	-0.8171	-1.03725	0.000958362	7.78e-05	1088.33	176.933
TGGT1_306270	hypothetical protein	603.899	162.404	1567.74	236.417	-1.3763	-0.541741	2.19217e-09	0.0287501	1085.82	199.411
TGGT1_224890	hypothetical protein	611.638	286.104	1507.02	428.001	-1.30094	-0.581072	2.65006e-09	0.0225191	1059.33	357.052
TGGT1_297400	hypothetical protein	609.009	634.732	1495.14	971.393	-1.29574	-0.613907	2.25623e-09	0.00590565	1052.07	803.063
TGGT1_212900	hypothetical protein	512.019	618.552	1554.33	1193.89	-1.60202	-0.948706	4.39921e-12	8.16e-06	1033.18	906.222
TGGT1_272380	hypothetical protein	547.03	640.562	1491.19	1302.4	-1.44677	-1.02377	3.49559e-06	0.000411178	1019.11	971.483
TGGT1_282180	hypothetical protein	1267.08	655.04	770.535	427.055	0.71758	0.617162	0.0019028	0.00968861	1018.81	541.047
TGGT1_247030	hypothetical protein	774.541	290.264	1262.2	469.206	-0.704522	-0.692855	0.00648633	0.00427264	1018.37	379.735
TGGT1_231100	hypothetical protein	819.045	387.358	1175.33	221.687	-0.521055	0.805144	0.0647653	0.00107106	997.19	304.522
TGGT1_250700	hypothetical protein	778.441	2116.24	1210.88	3972.77	-0.637397	-0.908641	0.0036694	1.13e-06	994.66	3044.5
TGGT1_249540	hypothetical protein	312.924	540.567	1675.46	1626.83	-2.42067	-1.58952	4.83463e-34	8.48e-17	994.192	1083.7
TGGT1_263560	hypothetical protein	610.58	433	1375.96	687.811	-1.17218	-0.667644	1.95431e-07	0.00388894	993.269	560.405
TGGT1_311840	hypothetical protein	572.786	426.007	1364.46	580.027	-1.25226	-0.445243	3.4719e-09	0.0933909	968.623	503.017
TGGT1_280370	hypothetical protein	634.314	1218.73	1256.56	1975.5	-0.986212	-0.696841	8.31014e-07	0.000266527	945.437	1597.11
TGGT1_261370	hypothetical protein	480.663	1303.93	1405.25	3247.06	-1.54773	-1.31627	2.77422e-16	5.2e-13	942.955	2275.49
TGGT1_304880	hypothetical protein	389.87	878.519	1442.23	1217.24	-1.88724	-0.470472	2.50351e-21	0.0512267	916.05	1047.88
TGGT1_315610	hypothetical protein	551.714	300.042	1266.56	438.852	-1.19892	-0.548568	1.33423e-07	0.0679888	909.134	369.447
TGGT1_321590	hypothetical protein	1054.57	508.617	762.9	221.574	0.46709	1.19879	0.0433149	1.15e-07	908.735	365.095
TGGT1_226580	hypothetical protein	535.087	265.925	1281.09	520.673	-1.25952	-0.969356	0.00128021	0.00607624	908.088	393.299
TGGT1_304500	hypothetical protein	624.881	668.529	1186	972.909	-0.92445	-0.541315	3.08194e-05	0.0186638	905.44	820.719
TGGT1_310210	hypothetical protein	566.922	335	1214	585.565	-1.09855	-0.805666	1.32568e-06	0.000450042	890.463	460.282
TGGT1_306020	hypothetical protein	1046.47	2140.9	730.331	2834.8	0.518907	-0.405028	0.00420073	0.0516024	888.399	2487.85
TGGT1_293740	hypothetical protein	599.154	229.066	1171.9	432.495	-0.967849	-0.916921	0.0452637	0.0168864	885.526	330.781
TGGT1_213445	hypothetical protein	488.041	771.215	1254.43	1491.37	-1.36196	-0.951436	5.56377e-11	2.05e-06	871.235	1131.29
TGGT1_220930	hypothetical protein	1022.43	599.409	717.093	331.469	0.511773	0.854666	0.0183126	0.000176484	869.762	465.439
TGGT1_310170	hypothetical protein	737.2	1019.17	983.293	1637.58	-0.415566	-0.684176	0.0764366	0.000831684	860.247	1328.37
TGGT1_273050	hypothetical protein	417.898	357.921	1284.88	635.45	-1.62041	-0.828134	6.5461e-13	0.000326483	851.387	496.686
TGGT1_241240	hypothetical protein	545.607	1342.71	1138.77	1849.65	-1.06155	-0.462106	1.48876e-07	0.0315357	842.19	1596.18
TGGT1_313440	hypothetical protein	462.796	298.601	1205.99	600.954	-1.38177	-1.00903	4.48216e-09	1.67e-05	834.392	449.777
TGGT1_319640	hypothetical protein	548.268	900.324	1068.27	1838.89	-0.962322	-1.03032	1.79068e-05	6.95e-08	808.269	1369.61
TGGT1_252430	hypothetical protein	635.553	506.912	964.931	876.063	-0.602414	-0.789301	0.0127514	0.000260618	800.242	691.488
TGGT1_220470	hypothetical protein	519.878	881.255	1031.23	1748.42	-0.988122	-0.988419	7.14747e-06	3.6e-07	775.554	1314.84
TGGT1_224270	hypothetical protein	556.309	1247.17	980.782	2334.74	-0.818047	-0.904604	4.3848e-05	8.97e-07	768.545	1790.95
TGGT1_301400	hypothetical protein	543.764	2415.14	993.178	4560.72	-0.869071	-0.917156	0.00103798	1.06e-05	768.471	3487.93
TGGT1_211600	hypothetical protein	546	692.437	985.272	1099.04	-0.851621	-0.666496	0.000358859	0.00205175	765.636	895.741
TGGT1_276930	hypothetical protein	485.352	215.15	1042.65	358.072	-1.10315	-0.734905	0.00142071	0.0199261	764	286.611
TGGT1_220380	hypothetical protein	367.317	515.009	1157.99	1390.68	-1.65652	-1.43313	2.66239e-12	4.51e-11	762.651	952.846
TGGT1_216210	hypothetical protein	894.419	960.296	622.772	686.253	0.522247	0.484737	0.0209036	0.0574672	758.595	823.275
TGGT1_273850	hypothetical protein	533.844	440.912	982.643	640.11	-0.880249	-0.537828	6.57772e-05	0.0342587	758.243	540.511
TGGT1_247530	hypothetical protein	383.522	430.738	1132.02	910.329	-1.56152	-1.07958	2.15556e-09	2.38e-05	757.772	670.533
TGGT1_235140	hypothetical protein	590.897	537.359	893.368	744.152	-0.596348	-0.469711	0.0245621	0.0828952	742.133	640.756
TGGT1_225160	hypothetical protein	488.947	330.824	991.611	619.064	-1.0201	-0.904025	1.26429e-05	0.000128934	740.279	474.944
TGGT1_231410	hypothetical protein	966.74	676.617	512.53	329.321	0.915493	1.03884	0.00150719	0.000596915	739.635	502.969
TGGT1_257300	hypothetical protein	478.002	471.476	976.611	795.475	-1.03077	-0.754632	6.30033e-06	0.000619992	727.307	633.476
TGGT1_221480	hypothetical protein	384.367	270.051	1040.68	408.147	-1.43697	-0.595855	9.8557e-10	0.0359091	712.524	339.099
TGGT1_234350	hypothetical protein	816.052	389.957	603.268	758.395	0.43586	-0.959634	0.0794317	1.71e-05	709.66	574.176
TGGT1_239752	hypothetical protein	969.307	566.495	425.476	247.238	1.18788	1.19617	8.69859e-07	2.94e-07	697.391	406.867
TGGT1_259880	hypothetical protein	443.746	528.552	944.823	742.334	-1.09031	-0.490024	3.94152e-07	0.0602885	694.284	635.443
TGGT1_216720	hypothetical protein	422.464	465.72	960.081	807.231	-1.18433	-0.793518	0.00894357	0.0889678	691.272	636.475
TGGT1_309990	hypothetical protein	310.354	158.085	1027.38	245.994	-1.72699	-0.637924	1.098e-11	0.0465761	668.868	202.04
TGGT1_202200	hypothetical protein	802.051	811.896	506.24	475.445	0.663873	0.772017	0.0112842	0.000792189	654.146	643.67
TGGT1_209490	hypothetical protein	366.924	209.949	933.004	335.281	-1.3464	-0.675335	0.000350969	0.0576734	649.964	272.615
TGGT1_215360	hypothetical protein	375.118	264.061	918.392	660.168	-1.29177	-1.32196	1.08457e-06	1.18e-08	646.755	462.114
TGGT1_239410	hypothetical protein	464.488	2534.3	807.046	4510.56	-0.797009	-0.831721	7.33808e-05	8.13e-07	635.767	3522.43
TGGT1_290620	hypothetical protein	752.985	877.999	513.16	602.511	0.553214	0.543232	0.0275064	0.07524	633.072	740.255
TGGT1_271935	hypothetical protein	319.092	117.072	941.931	280.541	-1.56165	-1.26081	9.23346e-10	1.64e-06	630.511	198.807
TGGT1_233160	hypothetical protein	512.621	908.906	723.153	1309.09	-0.496409	-0.526365	0.0629332	0.0277407	617.887	1109
TGGT1_224700	hypothetical protein	343.702	693.978	885.623	946.587	-1.36553	-0.447846	3.88053e-10	0.0870708	614.662	820.283
TGGT1_205170	hypothetical protein	276.857	472.751	949.661	987.901	-1.77827	-1.06329	9.21758e-13	1.45e-06	613.259	730.326
TGGT1_285650	hypothetical protein	798.848	581.631	427.377	308.133	0.902411	0.916551	0.000127663	8.98e-05	613.113	444.882
TGGT1_310390	hypothetical protein	352.896	469.049	867.997	903.444	-1.29844	-0.945697	0.00066025	0.00529283	610.447	686.246
TGGT1_230170	hypothetical protein	308.903	968.42	902.148	1669.19	-1.54621	-0.785439	2.0768e-13	8.59e-05	605.526	1318.8
TGGT1_292960	hypothetical protein	352.259	812.995	827.437	1307.94	-1.23201	-0.685981	2.64638e-08	0.00141406	589.848	1060.47
TGGT1_225230	hypothetical protein	281.087	665.904	896.873	1173.08	-1.67389	-0.816918	5.18185e-15	0.000239996	588.98	919.494
TGGT1_297120	hypothetical protein	711.017	407.009	457.583	274.463	0.635852	0.568446	0.0231975	0.0696376	584.3	340.736
TGGT1_219730	hypothetical protein	415.631	521.296	738.497	941.131	-0.829289	-0.852292	0.0522129	0.0145824	577.064	731.213
TGGT1_262450	hypothetical protein	700.618	682.714	452.79	393.329	0.629786	0.795543	0.0093047	0.00171115	576.704	538.022
TGGT1_225745	hypothetical protein	463.643	1498.22	685.358	2217.15	-0.563844	-0.565458	0.0432599	0.00548213	574.5	1857.69
TGGT1_257070	hypothetical protein	300.166	181.698	842.314	421.511	-1.4886	-1.21403	1.62651e-08	3.11e-06	571.24	301.604
TGGT1_309890	hypothetical protein	338.986	663.785	794.336	1272.79	-1.22853	-0.939211	8.15475e-07	0.000180607	566.661	968.289
TGGT1_287970	hypothetical protein	710.294	683.593	416.143	454.661	0.771336	0.588346	0.00144762	0.0495488	563.219	569.127
TGGT1_222050	hypothetical protein	333.636	568.512	754.406	891.349	-1.17707	-0.648801	5.80991e-06	0.00765837	544.021	729.93
TGGT1_279350	hypothetical protein	294.905	414.876	788.574	667.474	-1.41899	-0.686032	3.28893e-08	0.00815801	541.74	541.175
TGGT1_211030	hypothetical protein	719.395	278.112	359.307	143.168	1.00157	0.957952	0.0193548	0.0810568	539.351	210.64
TGGT1_225500	hypothetical protein	335.057	308.128	738.146	494.531	-1.1395	-0.682532	7.68057e-05	0.00954505	536.601	401.329
TGGT1_278030	hypothetical protein	375.601	1309.09	681.722	1843.92	-0.859984	-0.494218	0.000660153	0.0272897	528.662	1576.5
TGGT1_309910	hypothetical protein	420.166	836.287	623.352	1410.06	-0.569089	-0.753691	0.056738	0.00044657	521.759	1123.18
TGGT1_219460	hypothetical protein	402.297	2191.76	639.293	2825.88	-0.668215	-0.366613	0.00733865	0.094136	520.795	2508.82
TGGT1_212990	hypothetical protein	351.11	483.861	685.26	763.687	-0.964726	-0.658391	0.000266917	0.00700489	518.185	623.774
TGGT1_258860	hypothetical protein	380.045	595.21	652.903	892.814	-0.780701	-0.584961	0.00906443	0.0350054	516.474	744.012
TGGT1_293170	hypothetical protein	625.696	756.534	398.023	488.977	0.652612	0.629638	0.0143468	0.0156566	511.859	622.756
TGGT1_227610	hypothetical protein	369.16	1208.45	647.166	3966.63	-0.809887	-1.71476	0.0394559	2.65e-08	508.163	2587.54
TGGT1_265520	hypothetical protein	328.526	254.146	682.426	578.022	-1.05467	-1.18547	0.0203726	0.00206579	505.476	416.084
TGGT1_305930	hypothetical protein	285.803	94.6779	716.397	202.147	-1.32574	-1.0943	1.26903e-06	7.71e-05	501.1	148.412
TGGT1_277490	hypothetical protein	342.555	932.167	644.364	2149.51	-0.911542	-1.20535	0.00124608	2.28e-08	493.46	1540.84
TGGT1_300048	hypothetical protein	252.033	1006.18	724.311	1524.12	-1.523	-0.599089	9.75364e-10	0.0153681	488.172	1265.15
TGGT1_254910	hypothetical protein	654.179	511.227	321.103	317.884	1.02665	0.685464	1.3665e-05	0.0150365	487.641	414.556
TGGT1_223610	hypothetical protein	351.171	369.23	617.058	582.95	-0.813234	-0.658851	0.00545135	0.0137844	484.115	476.09
TGGT1_228070	hypothetical protein	366.832	723.873	600.52	1181.34	-0.711094	-0.706614	0.00618301	0.00124552	483.676	952.606
TGGT1_213040	hypothetical protein	373.634	380.764	591.282	539.58	-0.662219	-0.502942	0.024169	0.100537	482.458	460.172
TGGT1_253820	hypothetical protein	341.103	434.052	622.968	807.621	-0.868948	-0.89581	0.01849	0.00436981	482.036	620.836
TGGT1_258070	hypothetical protein	576.718	557.333	384.576	385.222	0.584596	0.532852	0.0235465	0.0895209	480.647	471.278
TGGT1_270810	hypothetical protein	316.825	258.048	641.612	406.195	-1.01802	-0.65453	0.000632542	0.0370823	479.218	332.122
TGGT1_214980	hypothetical protein	290.974	737.7	663.937	1659.76	-1.19016	-1.16987	2.06067e-07	3.01e-08	477.455	1198.73
TGGT1_270700	hypothetical protein	154.619	301.177	798.634	742.632	-2.36882	-1.30203	1.26468e-18	6.46e-08	476.626	521.904
TGGT1_266690	hypothetical protein	314.495	865.743	636.525	1262.48	-1.01718	-0.544247	1.74042e-06	0.0185156	475.51	1064.11
TGGT1_255240	hypothetical protein	578.109	531.572	372.578	243.703	0.6338	1.12514	0.0173247	1.18e-05	475.343	387.637
TGGT1_308010	hypothetical protein	384.912	655.941	563.06	1687.11	-0.548759	-1.36292	0.060528	1.68e-11	473.986	1171.53
TGGT1_220510	hypothetical protein	310.627	144.957	633.666	266.741	-1.02854	-0.879818	0.00112975	0.00258305	472.146	205.849
TGGT1_236510	hypothetical protein	223.733	306.258	719.465	530.337	-1.68514	-0.792163	1.48154e-10	0.00343753	471.599	418.298
TGGT1_225010	hypothetical protein	362.326	279.607	570.728	476.317	-0.655514	-0.768524	0.0201495	0.00549737	466.527	377.962
TGGT1_242700	hypothetical protein	361.782	504.423	570.213	806.157	-0.656379	-0.676428	0.0145306	0.00830875	465.998	655.29
TGGT1_203880	hypothetical protein	367.679	590.323	551.834	829.283	-0.585789	-0.490361	0.056696	0.0800057	459.757	709.803
TGGT1_213580	hypothetical protein	383.309	3014.63	525.641	1781.52	-0.455568	0.758871	0.0694508	4.03e-05	454.475	2398.08
TGGT1_286270	hypothetical protein	393.135	5370.71	508.199	10060.9	-0.37037	-0.90557	0.0758162	1.03e-07	450.667	7715.79
TGGT1_275430	hypothetical protein	574.329	548.237	307.386	239.289	0.901824	1.19604	0.00633893	0.000124141	440.857	393.763
TGGT1_309770	hypothetical protein	237.943	333.888	638.52	592.332	-1.42412	-0.827039	3.55144e-08	0.00288655	438.232	463.11
TGGT1_291940	hypothetical protein	546.149	319.813	316.608	159.99	0.786596	0.999242	0.0192386	0.000538066	431.379	239.902
TGGT1_313630	hypothetical protein	479.667	2037.22	378.626	2702.96	0.341261	-0.407939	0.0527536	0.0746965	429.147	2370.09
TGGT1_313030	hypothetical protein	333.301	508.574	522.68	830.012	-0.649102	-0.706675	0.0113911	0.00530296	427.991	669.293
TGGT1_252510	hypothetical protein	265.668	243.672	583.86	397.429	-1.136	-0.705761	9.38788e-05	0.0128821	424.764	320.551
TGGT1_315570	hypothetical protein	549.174	73.4177	294.602	35.3542	0.898496	1.05424	0.00468647	0.016345	421.888	54.386
TGGT1_252880A	hypothetical protein	284.353	640.377	557.527	1065.59	-0.971358	-0.734654	0.000204779	0.00171115	420.94	852.982
TGGT1_309190	hypothetical protein	271.504	455.787	569.252	698.198	-1.06809	-0.615277	0.00020371	0.016115	420.378	576.993
TGGT1_222270	hypothetical protein	572.636	325.026	257.931	61.1518	1.15063	2.41009	3.36848e-05	5.22e-16	415.284	193.089
TGGT1_257760	hypothetical protein	225.698	499.406	601.502	776.414	-1.41417	-0.636614	2.98548e-08	0.0221595	413.6	637.91
TGGT1_266050	hypothetical protein	147.241	141.669	656.535	233.863	-2.1567	-0.72314	4.08753e-13	0.013191	401.888	187.766
TGGT1_211610	hypothetical protein	196.37	225.914	604.381	440.896	-1.62188	-0.964668	6.34475e-10	0.000276508	400.376	333.405
TGGT1_262460	hypothetical protein	457.777	798.617	340.004	1172.82	0.429091	-0.5544	0.0725053	0.0221525	398.891	985.716
TGGT1_263240	hypothetical protein	279.364	185.106	511.062	100.745	-0.87135	0.877647	0.0107815	0.0143526	395.213	142.925
TGGT1_270220	hypothetical protein	484.232	401.514	304.282	224.682	0.670289	0.837565	0.0109671	0.00427264	394.257	313.098
TGGT1_287180	hypothetical protein	511.353	583.157	276.387	309.114	0.887627	0.915745	0.00219549	0.00436981	393.87	446.135
TGGT1_233470	hypothetical protein	553.588	454.575	226.99	176.165	1.28618	1.3676	4.45257e-06	3.6e-07	390.289	315.37
TGGT1_277940	hypothetical protein	475.492	461.97	289.576	269.727	0.715478	0.776303	0.0328598	0.00590565	382.534	365.848
TGGT1_215210	hypothetical protein	155.161	312.763	591.601	625.589	-1.93086	-1.00014	4.36077e-10	0.00110582	373.381	469.176
TGGT1_221640	hypothetical protein	192.622	500.853	551.385	820.774	-1.51729	-0.712598	2.79246e-09	0.00403011	372.003	660.814
TGGT1_266300	hypothetical protein	448.192	185.425	295.093	66.3155	0.602949	1.48342	0.062012	5.21e-06	371.643	125.87
TGGT1_299670	hypothetical protein	245.835	311.284	483.96	721.442	-0.9772	-1.21265	0.00593931	3.59e-05	364.898	516.363
TGGT1_292975	hypothetical protein	267.029	652.986	457.701	901.044	-0.777412	-0.464545	0.00535329	0.101348	362.365	777.015
TGGT1_309870	hypothetical protein	275.101	192.938	442.685	308.034	-0.686318	-0.674957	0.0401087	0.0390285	358.893	250.486
TGGT1_297160	hypothetical protein	103.159	131.255	608.106	290.868	-2.55945	-1.14799	4.76427e-17	9.65e-05	355.633	211.062
TGGT1_297870	hypothetical protein	450.188	279.254	260.267	150.3	0.790537	0.89373	0.0133408	0.012452	355.227	214.777
TGGT1_287040	hypothetical protein	198.547	100.106	502.261	195.647	-1.33895	-0.966721	1.34046e-05	0.00436981	350.404	147.877
TGGT1_254300	hypothetical protein	421.617	517.343	278.653	269.957	0.597464	0.938389	0.0236158	0.000935674	350.135	393.65
TGGT1_273790	hypothetical protein	209.524	351.972	489.849	593.19	-1.22522	-0.753034	5.33532e-05	0.00577608	349.687	472.581
TGGT1_224540A	hypothetical protein	244.988	365.409	452.749	579.918	-0.886001	-0.666338	0.00316542	0.0161729	348.868	472.664
TGGT1_225000	hypothetical protein	408.464	936.256	287.54	1639.8	0.506447	-0.808547	0.0601955	0.000130462	348.002	1288.03
TGGT1_312500	hypothetical protein	472.56	591.872	222.72	250.948	1.08526	1.2379	7.60316e-05	1.64e-06	347.64	421.41
TGGT1_211630	hypothetical protein	192.895	522.225	488.553	1223.5	-1.3407	-1.22827	0.00331695	0.00341467	340.724	872.862
TGGT1_232500	hypothetical protein	444.291	290.145	229.947	96.0745	0.950207	1.59455	0.00325588	1.12e-07	337.119	193.11
TGGT1_226260	hypothetical protein	156.794	243.634	516.983	475.079	-1.72124	-0.96345	1.28627e-09	0.00032033	336.889	359.356
TGGT1_233870	hypothetical protein	519.092	364.1	153.39	124.569	1.75878	1.54738	6.89281e-09	2.2e-06	336.241	244.335
TGGT1_240880	hypothetical protein	129.795	45.3694	540.555	154.832	-2.05821	-1.77091	1.53705e-10	4.33e-08	335.175	100.101
TGGT1_261430	hypothetical protein	472.167	424.885	188.99	256.501	1.32099	0.728105	6.08056e-06	0.0202819	330.578	340.693
TGGT1_255245	hypothetical protein	427.512	76.7144	215.098	42.1515	0.990975	0.863912	0.00435841	0.0859132	321.305	59.433
TGGT1_295000	hypothetical protein	402.419	358.749	238.212	212.001	0.756453	0.758902	0.0269842	0.0682494	320.315	285.375
TGGT1_253560	hypothetical protein	215.479	377.467	419.452	697.762	-0.960955	-0.886385	0.00144762	0.000754907	317.466	537.615
TGGT1_259040	hypothetical protein	396.371	163.291	233.566	87.72	0.76302	0.896467	0.0551204	0.0557458	314.968	125.506
TGGT1_277230	hypothetical protein	62.4636	28.9634	543.034	201.381	-3.11995	-2.79762	3.45988e-09	3.93e-07	302.749	115.172
TGGT1_284620	hypothetical protein	408.918	448.258	195.157	286.687	1.06718	0.644853	0.00011664	0.0277308	302.038	367.473
TGGT1_222300	hypothetical protein	458.349	299.265	138.206	88.3983	1.72963	1.75933	1.18686e-05	9.24e-06	298.278	193.832
TGGT1_288350	hypothetical protein	204.202	340.75	388.715	523.683	-0.928719	-0.619982	0.00181579	0.048782	296.458	432.217
TGGT1_289000	hypothetical protein	375.207	264.207	215.596	135.102	0.799353	0.967619	0.0123239	0.00422081	295.402	199.655
TGGT1_312580	hypothetical protein	213.031	244.915	377.555	436.704	-0.825621	-0.834376	0.0319908	0.00691586	295.293	340.809
TGGT1_228380	hypothetical protein	161.179	254.923	427.026	393.2	-1.40566	-0.625202	1.19144e-05	0.0451344	294.102	324.062
TGGT1_221630	hypothetical protein	217.02	290.95	370.766	478.814	-0.772678	-0.718696	0.00650613	0.0140759	293.893	384.882
TGGT1_309720	hypothetical protein	241.269	499.399	344.217	709.241	-0.512677	-0.506082	0.0870421	0.0948978	292.743	604.32
TGGT1_270270	hypothetical protein	388.873	216.784	195.554	115.306	0.991734	0.910795	0.00213671	0.00696954	292.213	166.045
TGGT1_239270	hypothetical protein	389.75	910.315	191.121	512.597	1.02807	0.828542	2.09197e-05	0.0010343	290.435	711.456
TGGT1_251840	hypothetical protein	136.235	164.672	431.684	282.437	-1.66387	-0.77834	3.57609e-07	0.0290068	283.96	223.554
TGGT1_237550	hypothetical protein	216.386	431.995	350.584	692.075	-0.696156	-0.679913	0.0107501	0.020584	283.485	562.035
TGGT1_242260	hypothetical protein	356.795	460.182	206.166	222.483	0.791288	1.04851	0.00837417	0.0012262	281.48	341.332
TGGT1_225120	hypothetical protein	224.399	626.496	332.549	1049.93	-0.567504	-0.744911	0.0812999	0.00204632	278.474	838.211
TGGT1_224570	hypothetical protein	398.307	238.009	157.999	75.3276	1.33396	1.65977	0.00304712	0.000537914	278.153	156.668
TGGT1_201210	hypothetical protein	172.396	118.853	379.378	202.26	-1.13791	-0.76703	0.00580016	0.0238065	275.887	160.556
TGGT1_219640	hypothetical protein	162.871	379.085	388.715	623.477	-1.25498	-0.717816	6.72278e-06	0.0107612	275.793	501.281
TGGT1_312590	hypothetical protein	339.651	347.324	204.452	222.529	0.732286	0.642289	0.0410363	0.0740348	272.052	284.927
TGGT1_314450	hypothetical protein	174.27	860.135	367.834	1225.66	-1.07773	-0.510927	9.48916e-05	0.0387421	271.052	1042.9
TGGT1_226270	hypothetical protein	349.871	153.83	186.074	80.4037	0.910946	0.936006	0.00793852	0.022152	267.973	117.117
TGGT1_287270	hypothetical protein	366.529	112.993	167.512	36.351	1.12967	1.63616	0.00361291	0.000100658	267.02	74.6717
TGGT1_263100	hypothetical protein	203.355	445.732	320.767	823.312	-0.657528	-0.885262	0.0169852	0.000457533	262.061	634.522
TGGT1_285800	hypothetical protein	190.354	425.198	332.786	672.714	-0.805911	-0.661859	0.0190462	0.0625338	261.57	548.956
TGGT1_227780	hypothetical protein	199.817	1029.23	311.877	1568.74	-0.642295	-0.608043	0.00622439	0.00835731	255.847	1298.99
TGGT1_230510	hypothetical protein	357.49	148.93	152.384	45.0494	1.23019	1.72505	0.0056956	0.000712444	254.937	96.9896
TGGT1_268240	hypothetical protein	382.25	1609.83	119.181	3532.89	1.68136	-1.13394	5.71049e-07	0.000819661	250.716	2571.36
TGGT1_250100	hypothetical protein	72.3507	361.611	424.024	1262.74	-2.55107	-1.80405	5.89989e-19	5e-15	248.187	812.175
TGGT1_265460	hypothetical protein	140.377	167.371	355.581	316.26	-1.34087	-0.918062	8.86075e-05	0.00464185	247.979	241.815
TGGT1_205625	hypothetical protein	118.094	226.388	376.037	400.487	-1.67094	-0.822958	2.98548e-08	0.0111407	247.066	313.437
TGGT1_274000	hypothetical protein	287.407	1371.05	204.559	2054.91	0.490582	-0.583798	0.0168399	0.00632981	245.983	1712.98
TGGT1_208550	hypothetical protein	111.805	130.065	378.875	278.841	-1.76073	-1.1002	4.92784e-06	0.0107612	245.34	204.453
TGGT1_282090	hypothetical protein	304.64	225.264	182.475	119.246	0.739402	0.917668	0.0528372	0.0107612	243.557	172.255
TGGT1_257170	hypothetical protein	300.679	186.575	183.539	115.059	0.712142	0.697387	0.0592376	0.0856603	242.109	150.817
TGGT1_294860	hypothetical protein	297.869	549.612	185.424	344.159	0.68385	0.675337	0.0103255	0.0426007	241.646	446.886
TGGT1_245980	hypothetical protein	54.7247	89.7127	424.682	301.966	-2.95612	-1.751	6.97829e-11	6.37e-06	239.704	195.84
TGGT1_230860	hypothetical protein	194.466	791.752	269.738	1195.15	-0.472041	-0.594076	0.0909275	0.0151867	232.102	993.453
TGGT1_231200	hypothetical protein	289.977	479.424	167.671	280.603	0.790304	0.772769	0.00696865	0.0156935	228.824	380.013
TGGT1_278815	hypothetical protein	272.351	503.567	185.093	333.216	0.55722	0.595727	0.0375217	0.0825741	228.722	418.391
TGGT1_265320	hypothetical protein	61.1031	80.584	395.459	235.492	-2.69421	-1.54711	2.19117e-11	6.26e-05	228.281	158.038
TGGT1_202520	hypothetical protein	172.577	355.492	272.854	560.667	-0.660893	-0.657327	0.0531975	0.0287501	222.715	458.079
TGGT1_234180	hypothetical protein	124.082	225.278	318.457	385.16	-1.35981	-0.77375	0.000167765	0.0221595	221.269	305.219
TGGT1_243465	hypothetical protein	160.815	139.331	276.792	236.756	-0.783399	-0.764879	0.0366644	0.0511564	218.804	188.044
TGGT1_267690	hypothetical protein	291.337	414.353	136.73	239.058	1.09136	0.7935	0.000293971	0.0147622	214.034	326.706
TGGT1_203060	hypothetical protein	141.647	971.158	281.827	2027.49	-0.992507	-1.06192	9.99872e-05	1.51e-07	211.737	1499.33
TGGT1_285930	hypothetical protein	128.042	182.733	289.437	292.04	-1.17663	-0.676429	0.00174332	0.0746103	208.74	237.387
TGGT1_285780	hypothetical protein	265.155	588.737	150.593	332.655	0.816177	0.823595	0.00384528	0.00606444	207.874	460.696
TGGT1_288370	hypothetical protein	109.236	271.095	306.507	553.103	-1.48847	-1.02875	8.76052e-07	0.000421649	207.871	412.099
TGGT1_229390	hypothetical protein	69.0858	164.654	343.321	450.026	-2.3131	-1.45057	1.8815e-10	9.99e-07	206.203	307.34
TGGT1_299980	hypothetical protein	125.774	248.362	284.922	395.729	-1.17973	-0.672069	0.00030778	0.0411632	205.348	322.045
TGGT1_268970	hypothetical protein	108.209	39.896	292.169	187.401	-1.43299	-2.23181	0.00397576	1.18e-07	200.189	113.649
TGGT1_213020	hypothetical protein	65.9406	253.82	326.239	403.179	-2.30669	-0.667614	2.02951e-12	0.0924441	196.09	328.5
TGGT1_261680	hypothetical protein	279.485	298.176	108.348	107.989	1.3671	1.46528	6.29053e-05	1.82e-05	193.917	203.083
TGGT1_315360	hypothetical protein	268.268	365.604	116.024	144.659	1.20925	1.33763	0.000405316	5.53e-05	192.146	255.131
TGGT1_247420	hypothetical protein	130.401	319.351	243.524	606.147	-0.90111	-0.924526	0.032326	0.00134619	186.962	462.749
TGGT1_222030	hypothetical protein	237.46	266.255	118.388	133.653	1.00416	0.994316	0.00646125	0.00907466	177.924	199.954
TGGT1_306920	hypothetical protein	114.285	103.617	237.954	207.126	-1.05804	-0.99924	0.016441	0.011241	176.12	155.372
TGGT1_319720	hypothetical protein	240.846	146.091	102.468	51.9136	1.23294	1.49268	0.00343367	0.000600206	171.657	99.0022
TGGT1_208910	hypothetical protein	201.814	321.617	131.552	167.127	0.617388	0.944399	0.079834	0.00957818	166.683	244.372
TGGT1_257370	hypothetical protein	109.025	341.111	206.473	545.674	-0.921289	-0.677799	0.0565792	0.0521397	157.749	443.392
TGGT1_288820	hypothetical protein	100.408	222.285	214.729	350.952	-1.09665	-0.658863	0.00340805	0.0731068	157.569	286.618
TGGT1_202190	hypothetical protein	198.397	390.224	116.711	249.642	0.765448	0.644444	0.0172879	0.0925825	157.554	319.933
TGGT1_241610	hypothetical protein	86.6209	158.291	227.064	246.204	-1.39031	-0.637281	0.000363047	0.0940559	156.842	202.247
TGGT1_205100	hypothetical protein	224.277	157.072	85.3732	67.4921	1.39343	1.21863	0.000932208	0.00523894	154.825	112.282
TGGT1_262935	hypothetical protein	200.362	221.157	103.887	102.918	0.947602	1.10358	0.0149475	0.00871234	152.124	162.038
TGGT1_253870	hypothetical protein	193.772	298.423	107.224	131.434	0.853737	1.18302	0.0180127	0.00256567	150.498	214.928
TGGT1_205200	hypothetical protein	96.6277	258.977	204.064	471.76	-1.07851	-0.865232	0.000391711	0.00687226	150.346	365.368
TGGT1_271840	hypothetical protein	59.2289	118.492	240.629	241.267	-2.02243	-1.02583	1.19281e-06	0.00766863	149.929	179.88
TGGT1_249425	hypothetical protein	94.6036	402.05	198.658	674.95	-1.07032	-0.747404	0.0102893	0.0160494	146.631	538.5
TGGT1_261300	hypothetical protein	44.5952	122.77	248.472	267.696	-2.47812	-1.12464	1.66836e-10	0.00439139	146.534	195.233
TGGT1_229030	hypothetical protein	217.838	140.534	72.2049	62.7855	1.59309	1.16241	0.00285896	0.0873202	145.022	101.66
TGGT1_311380	hypothetical protein	55.6004	117.356	234.253	539.899	-2.0749	-2.2018	1.90669e-09	2.4e-13	144.927	328.628
TGGT1_268010	hypothetical protein	201.359	433.844	85.4141	159.605	1.23723	1.44267	0.00137302	6.84e-06	143.387	296.725
TGGT1_301310	hypothetical protein	84.0513	139.945	200.784	312.494	-1.2563	-1.15897	0.00434287	0.0013782	142.418	226.22
TGGT1_269060	hypothetical protein	89.1312	521.512	187.227	1062.4	-1.07079	-1.02656	0.00792518	2.71e-05	138.179	791.956
TGGT1_313040	hypothetical protein	180.588	151.475	95.2004	71.4791	0.923664	1.08349	0.0981083	0.0173424	137.894	111.477
TGGT1_294990	hypothetical protein	54.2702	381.26	213.355	568.184	-1.97503	-0.575583	2.82386e-09	0.0980029	133.813	474.722
TGGT1_247400	hypothetical protein	81.753	199.544	182.573	329.418	-1.15913	-0.723214	0.00252726	0.0471531	132.163	264.481
TGGT1_285210	hypothetical protein	186.153	215.507	67.9722	70.6878	1.45347	1.6082	0.000724698	0.000429406	127.063	143.097
TGGT1_321460	hypothetical protein	30.2038	29.7609	221.076	95.3549	-2.87174	-1.67989	0.000272962	0.0617385	125.64	62.5579
TGGT1_248570	hypothetical protein	160.241	174.526	80.4167	74.0633	0.994677	1.23661	0.0381078	0.00582	120.329	124.295
TGGT1_211695	hypothetical protein	35.6459	23.326	202.624	67.7437	-2.507	-1.53815	9.36906e-06	0.0143461	119.135	45.5349
TGGT1_224160	hypothetical protein	160.181	198.386	75.8691	79.0932	1.07811	1.32668	0.0270932	0.00275938	118.025	138.74
TGGT1_249600	hypothetical protein	70.0827	99.5565	158.461	194.353	-1.177	-0.965089	0.0100415	0.0779433	114.272	146.955
TGGT1_289890	hypothetical protein	151.896	107.824	73.076	30.802	1.05562	1.80758	0.0729306	0.000411178	112.486	69.3129
TGGT1_251730	hypothetical protein	178.2	167.25	38.9202	70.5078	2.19491	1.24615	5.8821e-07	0.0128038	108.56	118.879
TGGT1_217610	hypothetical protein	65.2755	171.092	150.135	329.66	-1.20165	-0.946206	0.0032995	0.0183639	107.705	250.376
TGGT1_273720	hypothetical protein	144.398	251.461	68.3444	146.313	1.07916	0.781273	0.0153152	0.0915819	106.371	198.887
TGGT1_273980	hypothetical protein	24.2179	15.3622	187.64	100.991	-2.95383	-2.71677	1.09825e-06	1.48e-07	105.929	58.1768
TGGT1_242860	hypothetical protein	131.368	166.195	71.2725	71.3247	0.882191	1.2204	0.0964987	0.0134735	101.32	118.76
TGGT1_270670	hypothetical protein	53.0309	113.197	139.506	259.265	-1.39543	-1.19559	0.00507203	0.00710519	96.2687	186.231
TGGT1_227615	hypothetical protein	46.8935	30.3978	139.854	132.317	-1.57646	-2.12196	0.0107815	4.74e-05	93.3738	81.3575
TGGT1_281500	hypothetical protein	121.814	124.704	61.4658	55.3767	0.986821	1.17116	0.0742628	0.0252821	91.6397	90.0404
TGGT1_278760	hypothetical protein	43.265	133.025	127.029	234.197	-1.55389	-0.816023	0.00073839	0.0583965	85.1471	183.611
TGGT1_231815	hypothetical protein	119.184	226.004	43.574	98.0935	1.45164	1.20412	0.000887263	0.00605814	81.3788	162.049
TGGT1_251660	hypothetical protein	22.7362	22.3448	138.729	63.3459	-2.60921	-1.50331	8.90528e-05	0.0254959	80.7328	42.8454
TGGT1_215550	hypothetical protein	114.738	138.787	45.5575	70.7801	1.33259	0.971457	0.0218399	0.0815313	80.148	104.784
TGGT1_268000	hypothetical protein	111.261	155.371	45.2303	70.7546	1.29859	1.13482	0.0315953	0.024431	78.2459	113.063
TGGT1_280518	hypothetical protein	52.184	524.47	103.985	976.536	-0.994692	-0.896814	0.00423103	0.000603355	78.0844	750.503
TGGT1_223560	hypothetical protein	34.9505	28.6103	112.589	76.0106	-1.68768	-1.40967	0.00448403	0.0259855	73.7698	52.3105
TGGT1_211280	hypothetical protein	20.5894	58.4195	120.928	152.566	-2.55417	-1.38491	4.78429e-06	0.00395862	70.7585	105.493
TGGT1_217030	hypothetical protein	93.031	72.1473	43.6395	145.999	1.09208	-1.01695	0.0375217	0.0769435	68.3352	109.073
TGGT1_214540	hypothetical protein	103.189	120.639	28.6881	29.4868	1.84677	2.03255	0.00136728	0.000246774	65.9387	75.0627
TGGT1_265170	hypothetical protein	98.4427	87.3468	31.4772	29.646	1.64498	1.55892	0.0649473	0.0754803	64.9599	58.4964
TGGT1_316550	hypothetical protein	7.55853	6.74175	114.708	25.5253	-3.92371	-1.92073	5.19897e-06	0.0769435	61.133	16.1335
TGGT1_319590	hypothetical protein	92.4568	240.929	27.5226	96.9582	1.74816	1.31318	0.000306263	0.0122107	59.9897	168.944
TGGT1_228270	hypothetical protein	95.6005	63.6929	22.8074	22.7405	2.06752	1.48587	0.00265886	0.0596876	59.2039	43.2167
TGGT1_313495	hypothetical protein	73.6506	687.773	33.9227	352.216	1.11844	0.965472	0.00664487	0.00114244	53.7867	519.994
TGGT1_225170	hypothetical protein	25.639	203.701	76.8915	449.728	-1.58449	-1.1426	0.0100153	0.000841342	51.2653	326.715
TGGT1_240780	hypothetical protein	18.5941	22.4394	74.9613	55.1299	-2.0113	-1.2968	0.0185918	0.0810568	46.7777	38.7847
TGGT1_226330	hypothetical protein	63.4619	106.174	14.7305	37.5738	2.10708	1.49863	0.000869987	0.0262525	39.0962	71.8738
TGGT1_216285	hypothetical protein	13.0309	6.26545	59.0898	23.5111	-2.18098	-1.90785	0.0355061	0.103521	36.0603	14.8883
TGGT1_239810	hypothetical protein	10.9749	115.251	59.3924	215.804	-2.43606	-0.904941	9.61211e-05	0.0991537	35.1837	165.527
TGGT1_311270	hypothetical protein	60.5288	125.154	8.68209	42.8505	2.80151	1.54632	7.43128e-05	0.0136739	34.6055	84.0022
TGGT1_254820	hypothetical protein	57.8684	341.685	11.3076	142.732	2.35549	1.25936	3.97566e-06	0.00152492	34.588	242.209
TGGT1_261390	hypothetical protein	6.16773	2.36384	61.1509	11.8686	-3.30956	-2.32795	0.00521252	0.0705259	33.6593	7.11622
TGGT1_300055	hypothetical protein	17.9593	988.592	40.0489	1393.76	-1.15703	-0.495532	0.0567981	0.0599627	29.0041	1191.17
TGGT1_277220	hypothetical protein	50.8841	126.867	5.54133	34.8097	3.19891	1.86575	3.33349e-05	0.00317173	28.2127	80.8381
TGGT1_411080	hypothetical protein	11.0355	65.9138	33.9923	309.961	-1.62305	-2.23343	0.0457164	1.12e-06	22.5139	187.937
TGGT1_278840	hypothetical protein	6.19802	431.018	34.9901	230.252	-2.49707	0.904537	0.000408713	0.0215101	20.5941	330.635
TGGT1_286460	hypothetical protein	2.05591	79.9736	31.8698	259.656	-3.95434	-1.699	2.37164e-05	0.000622928	16.9628	169.815
TGGT1_204290	hypothetical protein	7.58883	532.985	21.9322	303.159	-1.5311	0.81402	0.0764366	0.0200378	14.7605	418.072
TGGT1_301300	hypothetical protein	25.4269	52.5732	2.5805	14.1551	3.30063	1.89301	0.0071766	0.0979299	14.0037	33.3641
TGGT1_300052	hypothetical protein	19.2895	214.713	4.7684	380.803	2.01624	-0.826637	0.00485274	0.0801212	12.0289	297.758
TGGT1_314695	hypothetical protein	4.14212	235.482	17.1311	506.194	-2.04818	-1.10407	0.0443582	0.00252634	10.6366	370.838
TGGT1_268178	hypothetical protein	3.44671	428.147	17.491	641.234	-2.34332	-0.582745	0.0164442	0.0968999	10.4688	534.691
TGGT1_227630	hypothetical protein	17.173	7.15751	0.830177	53.4756	4.37058	-2.90135	0.00669352	0.00582	9.00157	30.3166
TGGT1_217750	hypothetical protein	14.9959	134.816	0.830177	25.14	4.175	2.42294	0.0121317	0.000574998	7.91303	79.978
TGGT1_226950	IgA-specific metalloendopeptidase	463.702	694.36	987.849	1008.07	-1.09109	-0.537837	9.0627e-07	0.02099	725.775	851.213
TGGT1_223540	importin-beta N-terminal domain-containing protein	1325.68	477.777	883.835	250.819	0.584882	0.929693	0.00952102	6.11e-05	1104.76	364.298
TGGT1_228170	inner membrane complex protein IMC2A	6654.58	2204.91	15812.3	4378.56	-1.24862	-0.989734	2.20117e-16	6.38e-11	11233.4	3291.74
TGGT1_273380	ion channel protein	266.089	766.73	384.274	1226.85	-0.530223	-0.67817	0.00957936	0.00356739	325.182	996.791
TGGT1_238995	ion channel protein	169.674	229.185	81.5045	111.524	1.05781	1.03916	0.0251852	0.0128038	125.589	170.355
TGGT1_242580	iron only hydrogenase large subunit, c-terminal domain-containing protein	239.546	189.48	641.943	365.698	-1.42214	-0.948603	7.15749e-07	0.000631107	440.745	277.589
TGGT1_266760	isocitrate dehydrogenase	574.421	292.468	252.68	102.826	1.18479	1.50808	0.00100562	7.71e-05	413.551	197.647
TGGT1_207640	isoleucyl-tRNA synthetase family protein	1947.48	731.488	1409.31	441.574	0.466613	0.728178	0.025272	0.000468309	1678.39	586.531
TGGT1_250880	kinase, pfkB family protein	869.991	540.124	369.024	251.841	1.23729	1.10078	0.000473961	0.00605814	619.508	395.983
TGGT1_267370	kinesin motor domain-containing protein	471.23	472.918	1296.27	1004.64	-1.45986	-1.08702	4.88668e-12	3.84e-07	883.748	738.779
TGGT1_261080	kringle domain-containing protein	1840.9	1610.68	3083.08	2081.37	-0.743959	-0.369868	3.99334e-05	0.0900775	2461.99	1846.02
TGGT1_250955	KRUF family protein	48.7676	271.12	89.197	500.265	-0.871071	-0.883758	0.0417692	0.00756985	68.9823	385.693
TGGT1_213730	lanthionine synthetase C family protein	362.055	457.765	614.29	771.821	-0.762711	-0.753658	0.00656625	0.00343753	488.172	614.793
TGGT1_359190	leucine rich repeat protein	112.925	149.174	60.7256	56.2142	0.894988	1.40799	0.0943425	0.00584511	86.8253	102.694
TGGT1_262530	leucine rich repeat-containing protein	356.158	486.708	782.133	799.072	-1.13489	-0.71527	1.07279e-06	0.00307449	569.146	642.89
TGGT1_292080	leucyl-tRNA synthetase	2130.88	1068.5	1690.1	779.296	0.33434	0.455339	0.0987514	0.0550296	1910.49	923.897
TGGT1_262400	lipase	1420.04	3665.12	3935.7	8396.25	-1.47069	-1.19588	4.11037e-20	4.09e-15	2677.87	6030.69
TGGT1_283710	longevity-assurance protein (LAG1) domain-containing protein	1026.75	377.843	554.374	166.398	0.889157	1.18315	0.000331047	7.05e-07	790.563	272.12
TGGT1_236570	lysine decarboxylase family protein	933.843	423.457	541.643	188.665	0.785837	1.16639	0.00227789	2.72e-06	737.743	306.061
TGGT1_318430	malate dehydrogenase MDH	1113.65	742.411	511.961	210.019	1.12119	1.8217	0.000108615	4.86e-10	812.805	476.215
TGGT1_242020	mannosyl-oligosaccharide glucosidase	493.936	334.317	282.55	169.485	0.805816	0.980059	0.0072026	0.0013782	388.243	251.901
TGGT1_216730	MCM2/3/5 family protein	1408.95	762.783	919.611	447.354	0.615522	0.769856	0.0137757	0.00743769	1164.28	605.069
TGGT1_309930	melibiase subfamily protein	229.507	208.432	113.571	85.4543	1.01495	1.28635	0.0300704	0.00154447	171.539	146.943
TGGT1_214940	MIC2-associated protein M2AP	7907.32	3229.72	22156.1	6371.94	-1.48644	-0.980325	5.61101e-23	3.67e-11	15031.7	4800.83
TGGT1_291890	microneme protein MIC1	8286.51	4138.88	11594.4	6565.15	-0.484594	-0.665587	0.00789205	2.6e-05	9940.46	5352.01
TGGT1_250710	microneme protein MIC10	6253.77	3299.32	14487.1	6506.79	-1.21197	-0.979778	4.01196e-15	7.28e-11	10370.4	4903.06
TGGT1_204530	microneme protein MIC11	4514.06	1917.18	13358.9	3594.09	-1.5653	-0.906642	1.04537e-24	9.77e-09	8936.47	2755.64
TGGT1_267680	microneme protein MIC12	590.958	1142.45	1254.65	1783.88	-1.08616	-0.642881	6.15231e-08	0.000897403	922.804	1463.17
TGGT1_289630	microneme protein MIC16	434.074	699.115	1037.14	1339.22	-1.2566	-0.937795	3.57061e-08	2.46e-06	735.607	1019.17
TGGT1_201780	microneme protein MIC2	15361.7	9391.79	47200.3	14586.2	-1.61945	-0.63513	3.09132e-29	4e-05	31281	11989
TGGT1_208030	microneme protein MIC4	13749.2	4880.52	36262.4	7345.12	-1.39912	-0.589751	2.7257e-21	0.000106208	25005.8	6112.82
TGGT1_277080	microneme protein MIC5	13132.2	4257.75	33552.5	7074.87	-1.35331	-0.732612	4.11037e-20	1.47e-06	23342.4	5666.31
TGGT1_218520	microneme protein MIC6	5958.84	2975.62	20354.2	4367.53	-1.77223	-0.553626	6.9583e-33	0.000474287	13156.5	3671.58
TGGT1_261780	microneme protein MIC7	1451.33	1121.54	3557.99	2013.59	-1.29368	-0.844289	2.80015e-13	1.76e-06	2504.66	1567.56
TGGT1_245490	microneme protein MIC8	2003.47	1020.24	6192.26	1742.96	-1.62797	-0.772627	1.95723e-23	5.03e-06	4097.87	1381.6
TGGT1_245485	microneme protein MIC9	122.206	124.644	447.506	224.497	-1.87259	-0.848889	3.18296e-09	0.0315311	284.856	174.57
TGGT1_286740	microneme-like protein	43.1741	41.7495	333.518	131.886	-2.94953	-1.65946	1.57967e-06	0.01704	188.346	86.8176
TGGT1_318590	MRP family domain-containing protein	114.407	101.532	264.675	172.408	-1.21005	-0.763897	0.00699685	0.0694018	189.541	136.97
TGGT1_202510	multi-pass transmembrane protein	773.302	235.813	337.367	99.2909	1.19671	1.24791	0.00627372	0.0118384	555.334	167.552
TGGT1_218840	mutS domain protein	181.647	425.787	90.9718	180.491	0.997647	1.23821	0.00638739	0.000139833	136.309	303.139
TGGT1_261000	MutS domain V domain-containing protein	563.504	633.165	347.3	372.649	0.698242	0.764762	0.0162614	0.00407658	455.402	502.907
TGGT1_200385	Myb family DNA-binding domain-containing protein	295.086	2574.57	772.939	3981.85	-1.38922	-0.629107	5.45986e-13	0.000572477	534.013	3278.21
TGGT1_285810	MYND finger domain-containing protein	105.819	152.815	340.487	256.255	-1.68599	-0.745791	8.42073e-07	0.0637008	223.153	204.535
TGGT1_255190	myosin C	2810.42	1273.98	5721.31	1904.3	-1.02556	-0.579923	1.63477e-09	0.000745641	4265.87	1589.14
TGGT1_206415	myosin K	439.91	577.704	216.656	229.908	1.0218	1.32928	0.0147107	0.00343399	328.283	403.806
TGGT1_320490	N-acyl-phosphatidylethanolamine-hydrolyzing phospholipase D family protein	1817.44	1777.68	3407.45	3525.76	-0.906782	-0.987939	4.14911e-07	2.15e-09	2612.44	2651.72
TGGT1_244700	NAD(+)/NADH kinase domain-containing protein	2652.2	3414.58	5050.15	4620.25	-0.929134	-0.436264	1.14862e-08	0.0120412	3851.18	4017.42
TGGT1_290200	NAD/NADP octopine/nopaline dehydrogenase, alpha-helical domain-containing protein	842.656	697.117	402.975	337.763	1.06425	1.04539	1.65047e-05	4.4e-06	622.815	517.44
TGGT1_269700	NLI interacting factor family phosphatase	984.76	1634.44	2334.59	2557.71	-1.24532	-0.646052	1.55091e-11	0.000378924	1659.67	2096.08
TGGT1_309560	nmda receptor glutamate-binding chain	1907.6	764.244	2609.73	527.075	-0.452143	0.536026	0.0358488	0.00951102	2258.66	645.66
TGGT1_268370	non-specific serine/threonine protein kinase	2232.89	3601.57	3143.98	7223.1	-0.49368	-1.00399	0.0164411	1.01e-10	2688.44	5412.33
TGGT1_248810	nuclear factor NF7	937.988	578.367	2228.35	827.839	-1.24833	-0.517365	5.40483e-10	0.0120199	1583.17	703.103
TGGT1_219190	nuclear movement protein domain containing protein	264.005	90.4177	456.376	170.934	-0.78966	-0.918762	0.0257349	0.00426893	360.191	130.676
TGGT1_225060	nucleoredoxin family protein	420.739	160.836	238.555	92.0923	0.818601	0.804437	0.0236401	0.0405371	329.647	126.464
TGGT1_244110	nucleosome assembly protein (nap) protein	1486.47	796.864	885.733	460.256	0.746942	0.791896	0.000203287	0.000253335	1186.1	628.56
TGGT1_247220	nudix -type motif 9 isoform a family protein	2562.26	1871.49	7009.05	3096.8	-1.4518	-0.726592	2.76144e-20	1.16e-05	4785.65	2484.15
TGGT1_203170	OB-fold nucleic acid binding domain-containing protein	762.566	469.094	411.788	205.065	0.888961	1.19379	0.00070602	1.88e-06	587.177	337.08
TGGT1_245570	origin recognition complex subunit 2 protein	250.339	293.09	137.658	135.94	0.862795	1.10838	0.0277101	0.00159628	193.999	214.515
TGGT1_243430	OTU family cysteine protease	1106.81	958.335	2490.31	1835.8	-1.16991	-0.937807	2.88697e-10	2.86e-07	1798.56	1397.07
TGGT1_243510	OTU family cysteine protease	110.295	76.2469	55.6545	27.3596	0.986794	1.47863	0.0870421	0.0183055	82.9747	51.8032
TGGT1_290920	oxidoreductase, 2OG-Fe(II) oxygenase family protein	930.607	538.978	1639.89	799.956	-0.817351	-0.569693	3.48514e-05	0.0056215	1285.25	669.467
TGGT1_309265	oxidoreductase, short chain dehydrogenase/reductase family protein	725.62	425.842	444.508	273.421	0.707004	0.639196	0.00727576	0.0161249	585.064	349.631
TGGT1_229930	p25-alpha family protein	697.05	244.501	1814.67	479.949	-1.38037	-0.973041	4.46764e-11	4.59e-06	1255.86	362.225
TGGT1_247360	PAP2 superfamily protein	185.426	229.33	824.427	602.726	-2.15255	-1.39408	1.35312e-18	2.92e-09	504.926	416.028
TGGT1_232410	PDI family protein	1850.24	513.368	3114.6	760.414	-0.751331	-0.56679	9.44572e-05	0.00229294	2482.42	636.891
TGGT1_275320	penicillin amidase	201.118	1018.03	331.531	1415.44	-0.721098	-0.475471	0.01618	0.0589981	266.325	1216.74
TGGT1_252210	pentatricopeptide repeat domain-containing protein	3987.41	3563.68	2588.63	1649.29	0.623263	1.11153	0.000118504	4.15e-12	3288.02	2606.49
TGGT1_235680	peptidase M16 inactive domain-containing protein	465.365	1044.18	1525.66	2062.13	-1.713	-0.98176	1.79291e-15	2.88e-06	995.515	1553.16
TGGT1_225850	peptidase, M28 family protein	840.027	655.051	1312.57	907.149	-0.643892	-0.469733	0.00443376	0.0493454	1076.3	781.1
TGGT1_219240	Peptidyl-tRNA hydrolase PTH2 domain-containing protein	225.82	116.198	133.233	62.6262	0.761218	0.891746	0.0764366	0.0675638	179.526	89.4121
TGGT1_204130	perforin-like protein PLP1	4514.03	2392.97	15475.3	4120.8	-1.77748	-0.784123	7.67775e-33	3.7e-07	9994.64	3256.89
TGGT1_233838	PET112 family, C terminal region domain-containing protein	135.087	197.863	62.4309	105.703	1.11356	0.904489	0.00867773	0.0615515	98.7589	151.783
TGGT1_234900	PHD-finger domain-containing protein	879.058	10251.3	1437.35	14502	-0.709378	-0.500438	9.17752e-06	0.00210432	1158.2	12376.7
TGGT1_254365	phosphatidate cytidylyltransferase	557.278	218.028	321.888	105.862	0.791841	1.04233	0.0431525	0.0189766	439.583	161.945
TGGT1_276170	phosphatidylinositol 3- and 4-kinase	1342.04	2015.93	1809.09	3050.14	-0.43084	-0.597434	0.0546159	0.00104948	1575.56	2533.03
TGGT1_269920	phosphatidylserine decarboxylase	420.317	902.79	978.676	1649.9	-1.21935	-0.869919	5.19201e-08	7.99e-06	699.497	1276.35
TGGT1_222020	phosphoglycerate kinase PGKII	734.45	300.469	249.237	73.9503	1.55915	2.02259	2.36424e-09	4.21e-12	491.844	187.21
TGGT1_258540	phosphoglycerate mutase family protein	1829.87	4731.76	2870.43	8362.61	-0.64953	-0.821576	0.00150706	3.82e-06	2350.15	6547.19
TGGT1_297060	phosphoglycerate mutase PGMII	1981.16	1321.71	2662.03	974.62	-0.426181	0.439496	0.0731525	0.0365388	2321.59	1148.17
TGGT1_273730	phospholipase, patatin family protein	235.011	236.596	147.211	97.9343	0.674843	1.27254	0.0890613	0.00196413	191.111	167.265
TGGT1_260140	phosphomannose isomerase type I protein	212.849	188.141	505.381	326.649	-1.24754	-0.795932	0.000835703	0.0257396	359.115	257.395
TGGT1_280380	poly(ADP-ribose) glycohydrolase	5329.11	3105.23	10459.4	5533.7	-0.972835	-0.833543	6.95628e-10	9.58e-08	7894.26	4319.47
TGGT1_270840	poly(ADP-ribose) polymerase catalytic domain-containing protein	374.39	364.437	168.579	168.057	1.15112	1.11672	0.000168242	0.000396276	271.485	266.247
TGGT1_289210	prefoldin subunit protein	235.07	194.8	77.7217	78.6824	1.5967	1.30788	0.000118734	0.00121251	156.396	136.741
TGGT1_278230	prenyltransferase and squalene oxidase repeat-containing protein	147.604	173.178	80.6171	83.1933	0.872576	1.05771	0.0476876	0.047841	114.111	128.185
TGGT1_247460	proliferating cell nuclear antigen PCNA1	1294.93	739.409	896.636	398.401	0.530285	0.892153	0.0684079	0.00452374	1095.78	568.905
TGGT1_320110	proliferating cell nuclear antigen PCNA2	505.063	213.693	274.159	103.617	0.881451	1.04428	0.0569834	0.0270451	389.611	158.655
TGGT1_208450	protease inhibitor PI2	2796.39	1057.16	10058.7	2560.62	-1.84681	-1.27631	1.15275e-32	8.83e-16	6427.55	1808.89
TGGT1_209090	proteasome maturation factor ump1 protein	1210.37	336.55	828.594	194.373	0.546707	0.791991	0.0198951	0.00088519	1019.48	265.462
TGGT1_218530	proteasome-interacting thioredoxin domain-containing protein	178.866	100.95	96.096	30.6683	0.896327	1.71882	0.0918917	0.000842895	137.481	65.8092
TGGT1_263060	Proteasome/cyclosome repeat-containing protein	1198.06	821.997	863.821	522.841	0.4719	0.652761	0.0998732	0.072594	1030.94	672.419
TGGT1_239420	protein kinase	3248.09	3256.71	6158.86	4511.86	-0.923072	-0.470308	1.14862e-08	0.00809216	4703.48	3884.28
TGGT1_226540	protein kinase	79.0017	298.005	357.589	747.142	-2.17835	-1.32605	7.67024e-14	6.52e-07	218.296	522.574
TGGT1_236620	protein kinase (incomplete catalytic triad)	496.024	301.952	1002.46	511.388	-1.01506	-0.760102	0.0332401	0.094425	749.242	406.67
TGGT1_274170	protein kinase (incomplete catalytic triad)	49.8266	16.7108	185.387	66.2486	-1.89555	-1.98711	0.0040392	0.00112791	117.607	41.4797
TGGT1_240410	protein kinase (incomplete catalytic triad)	136.296	185.183	36.4378	77.6188	1.90323	1.25447	3.96042e-05	0.011288	86.3669	131.401
TGGT1_237860	protein kinase domain-containing protein	46.742	217.271	14.8859	108.672	1.65077	0.999512	0.0114009	0.0597762	30.814	162.972
TGGT1_275610	protein kinase, other	860.921	492.611	622.367	311.862	0.468116	0.659541	0.0751974	0.0404291	741.644	402.237
TGGT1_232340	protein phosphatase 2C domain-containing protein	867.813	539.477	1301.87	737.807	-0.585128	-0.451683	0.017286	0.0764468	1084.84	638.642
TGGT1_237500	protein phosphatase 2C domain-containing protein	378.864	429.073	724.094	740.71	-0.934495	-0.787684	0.000117173	0.000916349	551.479	584.892
TGGT1_208500	protein phosphatase 2C domain-containing protein	353.589	325.322	539.586	542.185	-0.60978	-0.736919	0.0432574	0.0092291	446.588	433.754
TGGT1_244450	protein phosphatase 2C domain-containing protein	104.126	160.5	220.173	301.309	-1.08031	-0.908665	0.000817167	0.015912	162.149	230.905
TGGT1_318350	Pumilio-family RNA binding repeat-containing protein	267.632	1262.47	414.97	2297.57	-0.632757	-0.86386	0.00170696	9.99e-06	341.301	1780.02
TGGT1_280710	putative 20S proteasome subunit beta 7	1710.11	578.398	1137.87	305.656	0.587748	0.920156	0.018869	0.000537914	1423.99	442.027
TGGT1_229950	putative 26S proteasome regulatory subunit 6b	630.897	511.398	379.473	357.225	0.73341	0.517612	0.00443031	0.0693305	505.185	434.311
TGGT1_271888	putative 3-ketoacyl-CoA reductase	853.875	408.167	373.608	297.04	1.1925	0.458505	6.02837e-07	0.0907657	613.741	352.604
TGGT1_293590	putative 3-oxoacyl-acyl-carrier protein synthase I/II	930.367	504.793	507.299	259.538	0.874963	0.959749	0.000139435	6.69e-05	718.833	382.166
TGGT1_215940	putative Acetyl-coenzyme A transporter	345.818	308.32	107.665	100.878	1.68346	1.61181	6.39028e-07	1.14e-06	226.742	204.599
TGGT1_225050	putative adenosylhomocysteinase	3006.16	1033.7	1623.51	374.638	0.888805	1.46424	0.000397142	2.05e-08	2314.84	704.167
TGGT1_270865	putative adenylate cyclase	1116.58	1337.15	2067.72	2385.65	-0.888949	-0.835216	1.02805e-05	2.24e-06	1592.15	1861.4
TGGT1_224350A	putative aminopeptidase N	2196.82	1429.43	1659.14	817.096	0.404982	0.806864	0.0226022	1.62e-05	1927.98	1123.26
TGGT1_264030	putative aminotransferase	653.665	229.201	1184.9	363.093	-0.858146	-0.663722	0.00117073	0.00688718	919.284	296.147
TGGT1_249650	putative apolipoprotein A-I binding protein	516.492	260.263	344.028	156.05	0.586218	0.737963	0.0373393	0.0185156	430.26	208.156
TGGT1_249720	putative ATP synthase F0 subunit 9	2556.48	1105.16	1380.67	528.325	0.888798	1.06476	5.52133e-07	7.43e-09	1968.58	816.742
TGGT1_207430	putative ATP-dependent RNA helicase DDX1	302.978	370.049	629.94	583.792	-1.056	-0.65774	0.00014216	0.0183306	466.459	476.921
TGGT1_299200	putative Bet3 transport protein	211.58	230.307	97.0734	126.994	1.12405	0.858794	0.00176669	0.036551	154.327	178.651
TGGT1_212240	putative beta-1 tubulin	205.503	171.246	47.3651	47.7212	2.11726	1.84337	0.000941413	0.0120199	126.434	109.484
TGGT1_231890	putative beta-ketoacyl-acyl carrier protein synthase III	265.818	204.63	130.796	78.3433	1.02312	1.38514	0.0200925	0.00044657	198.307	141.487
TGGT1_229020	putative cell-cycle-associated protein kinase CDK	451.972	499.164	292.594	251.518	0.627333	0.988854	0.0493092	0.00328368	372.283	375.341
TGGT1_224480	putative cell-cycle-associated protein kinase CLK	188.722	706.466	88.3504	1347.4	1.09496	-0.931488	1.94757e-05	6.45e-05	138.536	1026.93
TGGT1_313180	putative cell-cycle-associated protein kinase PRP4	274.616	717.57	738.575	1022.85	-1.42733	-0.511402	2.66788e-11	0.0353416	506.596	870.21
TGGT1_262140	putative chain a, pp2a-specific methylesterase apo form (pme)	328.253	274.142	560.754	397.64	-0.772559	-0.536538	0.011215	0.0949928	444.503	335.891
TGGT1_240600	putative chaperonin cpn60	1917.28	943.675	1214.22	359.44	0.659033	1.39254	0.0740815	0.000247171	1565.75	651.558
TGGT1_201380	putative chorismate synthase	1170.25	1273.43	3329.34	2016.11	-1.50842	-0.662852	1.4398e-18	0.000278694	2249.79	1644.77
TGGT1_275690	putative ClpB	2411.39	1023.11	1747.45	523.397	0.464616	0.966979	0.0131376	1.48e-07	2079.42	773.252
TGGT1_250850	putative CMGC kinase	724.564	1471.29	1324.96	2232.45	-0.870765	-0.601552	4.33528e-05	0.00266647	1024.76	1851.87
TGGT1_230520	putative cyclophilin 1	654.147	273.73	232.899	99.8147	1.48991	1.45543	7.40143e-08	4.66e-07	443.523	186.772
TGGT1_214970	putative DNA replication licensing factor	2036	861.598	1511.01	502.244	0.430224	0.778626	0.0329686	5.21e-05	1773.51	681.921
TGGT1_219700	putative DNA replication licensing factor MCM4	1865.81	935.692	1130.03	445.187	0.723437	1.07162	0.000386245	2.52e-08	1497.92	690.439
TGGT1_243920	putative DNA replication licensing factor MCM5	1278.15	505.448	549.965	261.757	1.21665	0.949332	7.87954e-06	0.00305541	914.059	383.602
TGGT1_237220	putative DNA replication licensing factor Mcm7	1266.97	657.926	738.546	401.144	0.778616	0.713805	0.000208836	0.00194011	1002.76	529.535
TGGT1_219080	putative edge expressed protein	193.53	103.871	112.421	38.6167	0.783637	1.42749	0.0902144	0.00334342	152.976	71.2436
TGGT1_202830	putative Elicitor-responsive protein	1403.08	1030.71	3145.6	2121.69	-1.16474	-1.04157	9.52233e-07	2.39e-06	2274.34	1576.2
TGGT1_286420A	putative elongation factor 1-alpha (EF-1-ALPHA)	5598.35	2237.59	3851.19	1035.81	0.539698	1.11119	0.0011996	4.15e-12	4724.77	1636.7
TGGT1_262380	putative elongation factor Tu	570.974	365.472	259.195	99.1778	1.13939	1.88167	0.000550303	6.45e-08	415.085	232.325
TGGT1_237140	putative ethylene inducible protein	684.776	220.347	376.953	94.9902	0.861247	1.21393	0.0350195	0.00632981	530.865	157.669
TGGT1_294620	putative eukaryotic initiation factor-3, subunit 8	2037	1331.23	1258.16	783.052	0.695131	0.765583	0.000234062	7.71e-05	1647.58	1057.14
TGGT1_250770	putative eukaryotic initiation factor-4A	6871.12	2693.25	4722.73	1974.99	0.540926	0.447499	0.00115757	0.021994	5796.93	2334.12
TGGT1_304710	putative eukaryotic peptide chain release factor	903.277	505.912	528.737	261.213	0.772619	0.953661	0.00147816	7.44e-05	716.007	383.562
TGGT1_218280	putative eukaryotic porin	676.913	268.198	422.049	180.671	0.681562	0.569936	0.0164538	0.0696376	549.481	224.434
TGGT1_257350	putative eukaryotic translation initiation factor	1321.6	950.812	2249.44	1363.73	-0.767281	-0.520327	0.000149588	0.00854535	1785.52	1157.27
TGGT1_313060	putative eukaryotic translation initiation factor 2B	416.446	441.62	752.835	639.144	-0.854203	-0.533335	0.00136565	0.065516	584.641	540.382
TGGT1_238950	putative fatty acyl-CoA desaturase	3298.32	917.613	1628	393.936	1.01862	1.21992	0.00108747	0.000241551	2463.16	655.774
TGGT1_289050	putative FIKK kinase	964.139	2474.36	2305.93	6324.78	-1.25804	-1.35396	5.45782e-07	8.86e-09	1635.04	4399.57
TGGT1_270550	putative gamma-glutamyl phosphate reductase	471.804	176.293	285.409	78.5439	0.725158	1.1664	0.0360809	0.0004853	378.607	127.418
TGGT1_222800	putative glycogen synthase	304.368	2397.57	461.116	1805.3	-0.599312	0.409338	0.0249747	0.0637008	382.742	2101.43
TGGT1_214920	putative GPI-anchored wall transfer protein GWT1	176.054	176.336	89.5119	97.2767	0.975864	0.858158	0.0369178	0.0759158	132.783	136.806
TGGT1_214350	putative GTP-binding protein	589.114	311.595	330.05	160.967	0.83586	0.95291	0.00810045	0.00789401	459.582	236.281
TGGT1_244560	putative heat shock protein 90	8065.25	4496.39	5590.61	2903.59	0.528714	0.630932	0.00164892	0.000290598	6827.93	3699.99
TGGT1_260470	putative heat shock protein DNAJ pfj4	236.914	715.345	472.567	1091	-0.996153	-0.608946	1.46972e-05	0.0130782	354.741	903.174
TGGT1_251680	putative histamine-releasing factor	1484.83	851.49	1060.65	597.197	0.485346	0.511781	0.0158544	0.0246836	1272.74	724.344
TGGT1_295610	putative histone lysine methyltransferase, SET	564.896	2128.12	402.677	1226.46	0.488364	0.795073	0.0246949	4.97e-05	483.786	1677.29
TGGT1_201250	putative histone lysine methyltransferase, SET	471.714	502.196	255.531	264.789	0.884414	0.923409	0.00276495	0.00076607	363.622	383.493
TGGT1_292170	putative histone lysine methyltransferase, SET	221.435	345.769	85.7208	136.936	1.36917	1.3363	0.000209846	0.000143137	153.578	241.353
TGGT1_311660	putative histone lysine methyltransferase, SET	126.198	213.377	61.0282	114.967	1.04814	0.892192	0.0110109	0.0700476	93.6132	164.172
TGGT1_222970	putative inositol(myo)-1(or 4)-monophosphatase 2	190.475	81.7435	525.539	203.015	-1.46419	-1.31241	3.52171e-06	4.87e-05	358.007	142.379
TGGT1_205490	putative integral membrane protein	1062.88	698.056	1908.13	963.444	-0.844178	-0.464858	6.59302e-05	0.0287537	1485.51	830.75
TGGT1_310870	putative integral membrane protein	333.846	136.179	205.79	70.0095	0.698014	0.959882	0.0646893	0.0183055	269.818	103.094
TGGT1_321660	putative mannosyltransferase	333.665	230.316	169.879	79.1346	0.973887	1.54123	0.00691481	5.58e-06	251.772	154.725
TGGT1_241820	putative membrane protein	1851.87	544.153	1366.7	341.421	0.438295	0.672461	0.0427316	0.00282195	1609.29	442.787
TGGT1_218740	putative membrane protein	80.6349	118.665	258.34	222.282	-1.6798	-0.905496	5.99212e-05	0.0405534	169.488	170.474
TGGT1_227650	putative microtubule-associated protein RP/EB family	536.174	229.11	281.066	75.7591	0.931792	1.59655	0.00595228	5.03e-06	408.62	152.435
TGGT1_221190	putative mrna cleavage factor family protein	148.783	127.067	339.334	227.312	-1.1895	-0.83909	0.00207209	0.0130159	244.058	177.189
TGGT1_208370	putative myosin heavy chain	1244.14	1032.75	4497.28	2785.83	-1.85391	-1.43162	9.73775e-30	2.11e-17	2870.71	1909.29
TGGT1_231960	putative omega secalin	2303.79	1091.44	6020.67	2025.66	-1.38592	-0.892162	3.41589e-17	1.48e-07	4162.23	1558.55
TGGT1_278660	putative P-type ATPase4	1759.45	873.69	1086.83	419.004	0.695001	1.06016	0.000412086	6.83e-08	1423.14	646.347
TGGT1_218540	putative peptidase S15	627.39	270.364	277.843	88.8505	1.17509	1.60545	2.69076e-05	3.68e-08	452.617	179.607
TGGT1_314000	putative peptide methionine sulfoxide reductase msrB	260.346	108.764	769.23	217.114	-1.56299	-0.997247	7.40143e-08	0.00267288	514.788	162.939
TGGT1_309210	putative peroxiredoxin 6	2043.11	730.677	1474.45	351.45	0.470586	1.05591	0.0250761	1.72e-07	1758.78	541.064
TGGT1_234505	putative phenylalanyl-tRNA synthetase alpha chain A	647.679	289.952	340.344	146.339	0.928287	0.986504	0.0229515	0.0410742	494.011	218.145
TGGT1_278990	putative phosphate carrier	1691.12	1033.68	906.074	500.112	0.90028	1.04747	0.0012581	0.00027308	1298.6	766.897
TGGT1_273540	putative phosphatidylserine synthase	220.497	139.412	111.096	54.8529	0.988949	1.34571	0.0505856	0.00159628	165.797	97.1323
TGGT1_218780	putative phosphoserine aminotransferase	1384.94	682.417	949.575	461.119	0.54447	0.565514	0.0280774	0.0521397	1167.26	571.768
TGGT1_269980	putative preprotein translocase Sec61	3814.35	1503.91	1950.39	881.917	0.967677	0.770008	1.43071e-06	0.000730122	2882.37	1192.92
TGGT1_279390	putative proliferation-associated protein 2G4	1675.4	551.03	1130.4	331.068	0.56767	0.735004	0.012416	0.00337831	1402.9	441.049
TGGT1_239500	putative proteasome subunit alpha type	646.226	310.995	363.985	200.492	0.828159	0.633341	0.00920565	0.0908602	505.106	255.743
TGGT1_249270	putative protein disulfide isomerase-related protein (provisional)	2089.58	989.519	1419.68	539.74	0.557643	0.874464	0.00839242	0.000126444	1754.63	764.629
TGGT1_283790	putative protein kinase	570.399	605.997	266.421	393.622	1.09826	0.6225	1.00633e-05	0.0280801	418.41	499.81
TGGT1_219860	putative replication licensing factor	1725.95	1020.14	1176.09	580.458	0.553395	0.813506	0.0287534	0.00427264	1451.02	800.3
TGGT1_240090	putative rhoptry kinase family protein ROP34	1059.68	907.083	2345.54	1796.13	-1.14629	-0.985583	1.83047e-09	5.74e-08	1702.61	1351.61
TGGT1_281510	putative ribonuclease H1 large subunit	257.263	223.284	110.434	131.048	1.22006	0.76878	0.00125178	0.0712166	183.848	177.166
TGGT1_276940	putative ribosome associated membrane protein RAMP4	1646.25	145.31	1081.68	100.38	0.605919	0.53366	0.00433909	0.0886905	1363.96	122.845
TGGT1_203540	putative RNA binding protein	2280.38	2099.16	5286	3527.97	-1.2129	-0.749029	4.00339e-14	3.72e-06	3783.19	2813.56
TGGT1_218880	putative SF-assemblin	295.419	132.213	188.34	53.1826	0.649426	1.31384	0.0875954	0.00298158	241.879	92.698
TGGT1_314790	putative small nuclear ribonucleoprotein G	696.021	136.62	1273.85	66.8138	-0.871993	1.03195	0.000361062	0.000622928	984.936	101.717
TGGT1_260680	putative small subunit DNA primase	292.577	238.887	171.397	98.1142	0.771476	1.28379	0.0307481	0.000320294	231.987	168.5
TGGT1_300240	putative syntaxin 6 protein	112.561	63.3574	13.0252	19.9763	3.11134	1.66522	8.42061e-06	0.02099	62.7933	41.6669
TGGT1_287500	putative T complex chaperonin	1190.72	565.416	847.255	283.635	0.490962	0.995279	0.0907456	0.00104948	1018.99	424.526
TGGT1_229990	putative T-complex protein 1 subunit alpha	799.091	511.082	540.04	274.92	0.565293	0.894541	0.0200732	0.00032183	669.565	393.001
TGGT1_318410	putative TCP-1 chaperonin	1907.39	559.064	1084.74	240.666	0.814252	1.21598	0.00418531	5.51e-05	1496.06	399.865
TGGT1_269910	putative transcription factor C2H2	47.5586	36.3761	9.3446	9.37674	2.3475	1.95583	0.0163698	0.0961411	28.4516	22.8764
TGGT1_205470	putative translation elongation factor 2 family protein	17243.4	5025.82	11340.2	2624.04	0.604591	0.937571	4.10324e-05	2.09e-10	14291.8	3824.93
TGGT1_251810	putative translation initiation factor eIF-5A	2548.26	1040.76	1707.08	480.341	0.577984	1.11551	0.00311701	6.79e-10	2127.67	760.55
TGGT1_214270	putative translation initiation factor IF-2	361.088	590.123	245.622	355.977	0.555913	0.729232	0.0922812	0.0424038	303.355	473.05
TGGT1_249370	putative translation initiation factor SUI1	838.277	455.264	2570.35	932.139	-1.61646	-1.03384	1.1093e-14	7.33e-07	1704.31	693.702
TGGT1_286090	putative translation initiation factor SUI1	506.334	540.176	1978.67	1067.95	-1.96637	-0.983342	1.28802e-19	4.63e-06	1242.5	804.063
TGGT1_293570	putative translocation protein sec62	1002.84	464.923	674.639	241.843	0.571902	0.94292	0.0134254	5.02e-05	838.739	353.383
TGGT1_363940	putative transmembrane protein	868.054	482.544	4070.56	1190.92	-2.22937	-1.30334	1.56592e-37	4.48e-14	2469.31	836.732
TGGT1_410360	putative transmembrane protein	1780.7	541.932	2979.99	1092.48	-0.742863	-1.01142	7.35924e-05	2.52e-08	2380.35	817.205
TGGT1_411470	putative transmembrane protein	245.32	100.663	564.864	198.252	-1.20324	-0.977803	5.24101e-05	0.00277392	405.092	149.458
TGGT1_266750	putative transporter/permease protein	713.014	368.488	509.994	145.342	0.483449	1.34217	0.0757072	3.39e-07	611.504	256.915
TGGT1_312480	putative uracil phosphoribosyltransferase FUR1	549.387	156.681	338.524	62.5132	0.698564	1.3256	0.0277814	0.000419784	443.955	109.597
TGGT1_236070	pyrroline-5-carboxylate reductase	416.568	451.452	1047.41	793.435	-1.3302	-0.81354	1.00128e-08	0.000241918	731.988	622.444
TGGT1_272290	pyruvate dehydrogenase complex subunit PD-HE1Beta	1022.64	351.447	493.947	127.601	1.04988	1.46167	0.00170989	3.54e-05	758.295	239.524
TGGT1_245670	pyruvate dehydrogenase complex subunit PDH-E1Alpha	943.794	328.942	264.094	80.2906	1.83742	2.03453	3.55874e-05	2.14e-05	603.944	204.616
TGGT1_206610	pyruvate dehydrogenase complex subunit PDH-E2	1839.81	576.274	698.53	183.204	1.39716	1.65331	2.70956e-12	2.7e-15	1269.17	379.739
TGGT1_305980	pyruvate dehydrogenase complex subunit PDH-E3I	1113.92	467.173	403.842	126.399	1.46378	1.88597	1.1406e-10	2.65e-15	758.881	296.786
TGGT1_320620	queuine tRNA ribosyl transferase	37.8533	113.627	13.8881	41.7407	1.44657	1.44478	0.0768618	0.0340626	25.8707	77.684
TGGT1_231170	RecF/RecN/SMC N terminal domain-containing protein	270.082	273.04	137.92	78.821	0.969566	1.79246	0.0173435	5.62e-07	204.001	175.93
TGGT1_286630	redoxin domain-containing protein	1913.1	637.014	1238.54	216.754	0.627276	1.55527	0.0066368	7.28e-11	1575.82	426.884
TGGT1_313860	regulator of chromosome condensation (RCC1) repeat-containing protein	344.337	548.493	788.001	959.231	-1.19438	-0.806405	1.13648e-07	0.000460611	566.169	753.862
TGGT1_280770	regulator of chromosome condensation (RCC1) repeat-containing protein	484.263	427.648	332.361	205.045	0.543038	1.06048	0.039416	0.000174566	408.312	316.346
TGGT1_238110	replication factor a protein 3 protein	256.87	100.121	114.258	27.971	1.16875	1.83974	0.00526527	8.3e-05	185.564	64.0458
TGGT1_200290	rhomboid protease ROM1	1006.86	480.264	1765.98	754.659	-0.810607	-0.651999	0.000183348	0.00193006	1386.42	617.462
TGGT1_212910	rhomboid protease ROM3	10.3401	2.21754	52.0312	17.5768	-2.33112	-2.98664	0.0759395	0.0128038	31.1857	9.89718
TGGT1_268590	rhomboid protease ROM4	1432.19	775.552	4158.94	1121.42	-1.53799	-0.532032	1.59425e-19	0.00613122	2795.57	948.486
TGGT1_294690	rhomboid protease ROM5	300.679	627.247	779.74	1766.45	-1.37477	-1.49374	7.05623e-09	4.15e-12	540.21	1196.85
TGGT1_263220	rhoptry kinase family protein ROP21	236.22	235.731	934.1	407.448	-1.98344	-0.789475	1.27419e-14	0.00183009	585.16	321.589
TGGT1_252360	rhoptry kinase family protein ROP24 (incomplete catalytic triad)	1394.19	816.743	1053.38	411.03	0.404398	0.990637	0.0494983	1.14e-06	1223.79	613.887
TGGT1_270920	rhoptry kinase family protein ROP32	153.378	133.439	278.428	266.813	-0.860213	-0.999648	0.0331037	0.00586867	215.903	200.126
TGGT1_201130	rhoptry kinase family protein ROP33	817.895	634.649	1557.06	933.844	-0.928832	-0.557223	7.61182e-06	0.00590565	1187.48	784.247
TGGT1_304740	rhoptry kinase family protein ROP35	1601.78	1241.69	2659.89	2053.1	-0.731691	-0.725495	0.000196651	5.71e-05	2130.83	1647.39
TGGT1_262050	rhoptry kinase family protein ROP39	1414.12	758.855	986.458	316.975	0.519571	1.25946	0.0415843	3.45e-07	1200.29	537.915
TGGT1_203990	rhoptry protein ROP12	1096.78	380.032	773.402	139.269	0.503982	1.44825	0.0644605	1.51e-07	935.09	259.651
TGGT1_205250	rhoptry protein ROP18	1759.39	612.455	1372.41	375.686	0.358364	0.705079	0.100781	0.00122042	1565.9	494.071
TGGT1_215775	rhoptry protein ROP8	475.251	236.15	2187.25	559.926	-2.20235	-1.24553	6.28756e-28	1.19e-09	1331.25	398.038
TGGT1_216740A	riboflavin kinase	250.098	473.081	395.63	880.071	-0.661659	-0.895533	0.0539176	0.000294197	322.864	676.576
TGGT1_261670	ribonuclease H1/H2 small subunit protein	185.427	71.6622	31.3341	27.2465	2.56505	1.39514	7.84642e-05	0.102571	108.381	49.4543
TGGT1_220450	ribonuclease HI protein	100.65	112.179	31.8289	37.4608	1.66094	1.58235	0.00236158	0.00677331	66.2395	74.8197
TGGT1_294640	ribonucleoside-diphosphate reductase large chain	3103.69	989.458	1769.7	400.415	0.810485	1.30514	2.91344e-06	5.2e-13	2436.69	694.937
TGGT1_215470	ribosomal protein RPL10A	1855.48	2150.67	931.425	1499.16	0.994277	0.520632	3.96334e-09	0.00736688	1393.45	1824.91
TGGT1_292130	ribosomal protein RPL13A	5305.56	2562.17	2743.58	1594.5	0.951446	0.684262	1.63477e-09	3.59e-05	4024.57	2078.33
TGGT1_228470	ribosomal protein RPL15	2480.53	3139.32	1608.85	2261.16	0.624618	0.473388	0.000390933	0.00835731	2044.69	2700.24
TGGT1_312090	ribosomal protein RPL23	2010.03	1602.34	1321.99	1173.78	0.604508	0.449023	0.00115113	0.0391513	1666.01	1388.06
TGGT1_275330	ribosomal protein RPL29	116.341	129.394	62.1733	68.2628	0.903998	0.922604	0.0943596	0.0883083	89.2573	98.8286
TGGT1_227360	ribosomal protein RPL3	4198.27	4327.45	2302.3	3076.24	0.866717	0.492347	1.3606e-08	0.0044213	3250.28	3701.84
TGGT1_266070	ribosomal protein RPL31	2007.25	1649	1161.23	1187.7	0.789563	0.473422	1.23817e-05	0.0246836	1584.24	1418.35
TGGT1_204020	ribosomal protein RPL8	5154.54	4073.07	2739.04	2973.27	0.912173	0.454064	1.46524e-09	0.0122419	3946.79	3523.17
TGGT1_284560	ribosomal protein RPL9	1969.25	1712.89	1303.46	1128.66	0.595294	0.601818	0.000824162	0.00191851	1636.35	1420.77
[truncated: 104 more rows]

## Sheet: S2E
id	Product description	AverageNRC_RIBO_Int	AverageNRC_RNA_Int	AverageNRC_RIBO_Ext	AverageNRC_RNA_Ext	log2FoldChangeRIBO	log2FoldChangeRNA	padjRIBO	padjRNA	AverageNRC_RIBO	AverageNRC_RNA
[truncated: 645 more rows]

[truncated: 2 more sheets: S2F, S2G]
